# Supplementary material for: Toll signalling controls intestinal regeneration in Drosophila
Source: Development. 2026 Jan 19;153(2):dev204794. doi: 10.1242/dev.204794 (PMC12863300; doi:10.1242/dev.204794)
Supplement: Table S2. Aging-related DEGs (esgts/Toll10B vs. esgts/w1118 control) and their functions. [file develop-153-204794-TableS2.xls]

## Sheet: 1740858699770_209e9b8879001
Gene ID	Gene Symbol	Type	KEGG Pathway Term	KEGG Pathway Term Level1	KEGG Pathway Term Level2
117369	'Desat1'	mRNA	01040///Biosynthesis of unsaturated fatty acids+++01212///Fatty acid metabolism+++03320///PPAR signaling pathway+++04152///AMPK signaling pathway+++04212///Longevity regulating pathway - worm+++04936///Alcoholic liver disease	Metabolism+++Organismal Systems+++Environmental Information Processing+++Human Diseases	Lipid metabolism+++Global and overview maps+++Endocrine system+++Signal transduction+++Aging+++Endocrine and metabolic disease
246581	'GstE9'	mRNA	00480///Glutathione metabolism+++00980///Metabolism of xenobiotics by cytochrome P450+++00982///Drug metabolism - cytochrome P450+++00983///Drug metabolism - other enzymes+++01524///Platinum drug resistance+++04212///Longevity regulating pathway - worm+++05200///Pathways in cancer+++05204///Chemical carcinogenesis - DNA adducts+++05207///Chemical carcinogenesis - receptor activation+++05208///Che…	Metabolism+++Human Diseases+++Organismal Systems	Metabolism of other amino acids+++Xenobiotics biodegradation and metabolism+++Drug resistance: antineoplastic+++Aging+++Cancer: overview+++Cancer: specific types+++Cardiovascular disease
2768679	'p38c'	mRNA	01522///Endocrine resistance+++04010///MAPK signaling pathway+++04013///MAPK signaling pathway - fly+++04015///Rap1 signaling pathway+++04068///FoxO signaling pathway+++04071///Sphingolipid signaling pathway+++04114///Oocyte meiosis+++04212///Longevity regulating pathway - worm+++04218///Cellular senescence+++04261///Adrenergic signaling in cardiomyocytes+++04361///Axon regeneration+++04370///VEG…	Human Diseases+++Environmental Information Processing+++Cellular Processes+++Organismal Systems	Drug resistance: antineoplastic+++Signal transduction+++Cell growth and death+++Aging+++Circulatory system+++Development and regeneration+++Cellular community - eukaryotes+++Immune system+++Environmental adaptation+++Nervous system+++Sensory system+++Endocrine system+++Endocrine and metabolic disease+++Neurodegenerative disease+++Infectious disease: bacterial+++Infectious disease: parasitic+++Inf…
33203	'Pi3K21B'	mRNA	01521///EGFR tyrosine kinase inhibitor resistance+++01522///Endocrine resistance+++01524///Platinum drug resistance+++04012///ErbB signaling pathway+++04014///Ras signaling pathway+++04015///Rap1 signaling pathway+++04024///cAMP signaling pathway+++04062///Chemokine signaling pathway+++04066///HIF-1 signaling pathway+++04068///FoxO signaling pathway+++04070///Phosphatidylinositol signaling system…	Human Diseases+++Environmental Information Processing+++Organismal Systems+++Cellular Processes	Drug resistance: antineoplastic+++Signal transduction+++Immune system+++Transport and catabolism+++Cell growth and death+++Aging+++Development and regeneration+++Cellular community - eukaryotes+++Nervous system+++Sensory system+++Cell motility+++Endocrine system+++Endocrine and metabolic disease+++Excretory system+++Digestive system+++Neurodegenerative disease+++Infectious disease: bacterial+++In…
35931	'alc'	mRNA	04068///FoxO signaling pathway+++04152///AMPK signaling pathway+++04211///Longevity regulating pathway+++04213///Longevity regulating pathway - multiple species+++04371///Apelin signaling pathway+++04530///Tight junction+++04710///Circadian rhythm+++04714///Thermogenesis+++04910///Insulin signaling pathway+++04920///Adipocytokine signaling pathway+++04921///Oxytocin signaling pathway+++04922///Gl…	Environmental Information Processing+++Organismal Systems+++Cellular Processes+++Human Diseases	Signal transduction+++Aging+++Cellular community - eukaryotes+++Environmental adaptation+++Endocrine system+++Endocrine and metabolic disease+++Cardiovascular disease
36860	'CG5065'	mRNA	04146///Peroxisome+++04212///Longevity regulating pathway - worm	Cellular Processes+++Organismal Systems	Transport and catabolism+++Aging
37108	'GstE3'	mRNA	00480///Glutathione metabolism+++00980///Metabolism of xenobiotics by cytochrome P450+++00982///Drug metabolism - cytochrome P450+++00983///Drug metabolism - other enzymes+++01524///Platinum drug resistance+++04212///Longevity regulating pathway - worm+++05200///Pathways in cancer+++05204///Chemical carcinogenesis - DNA adducts+++05207///Chemical carcinogenesis - receptor activation+++05208///Che…	Metabolism+++Human Diseases+++Organismal Systems	Metabolism of other amino acids+++Xenobiotics biodegradation and metabolism+++Drug resistance: antineoplastic+++Aging+++Cancer: overview+++Cancer: specific types+++Cardiovascular disease
37110	'GstE5'	mRNA	00480///Glutathione metabolism+++00980///Metabolism of xenobiotics by cytochrome P450+++00982///Drug metabolism - cytochrome P450+++00983///Drug metabolism - other enzymes+++01524///Platinum drug resistance+++04212///Longevity regulating pathway - worm+++05200///Pathways in cancer+++05204///Chemical carcinogenesis - DNA adducts+++05207///Chemical carcinogenesis - receptor activation+++05208///Che…	Metabolism+++Human Diseases+++Organismal Systems	Metabolism of other amino acids+++Xenobiotics biodegradation and metabolism+++Drug resistance: antineoplastic+++Aging+++Cancer: overview+++Cancer: specific types+++Cardiovascular disease
37112	'GstE7'	mRNA	00480///Glutathione metabolism+++00980///Metabolism of xenobiotics by cytochrome P450+++00982///Drug metabolism - cytochrome P450+++00983///Drug metabolism - other enzymes+++01524///Platinum drug resistance+++04212///Longevity regulating pathway - worm+++05200///Pathways in cancer+++05204///Chemical carcinogenesis - DNA adducts+++05207///Chemical carcinogenesis - receptor activation+++05208///Che…	Metabolism+++Human Diseases+++Organismal Systems	Metabolism of other amino acids+++Xenobiotics biodegradation and metabolism+++Drug resistance: antineoplastic+++Aging+++Cancer: overview+++Cancer: specific types+++Cardiovascular disease
37113	'GstE8'	mRNA	00480///Glutathione metabolism+++00980///Metabolism of xenobiotics by cytochrome P450+++00982///Drug metabolism - cytochrome P450+++00983///Drug metabolism - other enzymes+++01524///Platinum drug resistance+++04212///Longevity regulating pathway - worm+++05200///Pathways in cancer+++05204///Chemical carcinogenesis - DNA adducts+++05207///Chemical carcinogenesis - receptor activation+++05208///Che…	Metabolism+++Human Diseases+++Organismal Systems	Metabolism of other amino acids+++Xenobiotics biodegradation and metabolism+++Drug resistance: antineoplastic+++Aging+++Cancer: overview+++Cancer: specific types+++Cardiovascular disease
3772183	'CG10096'	mRNA	04146///Peroxisome+++04212///Longevity regulating pathway - worm	Cellular Processes+++Organismal Systems	Transport and catabolism+++Aging
37986	'CG30427'	mRNA	04146///Peroxisome+++04212///Longevity regulating pathway - worm	Cellular Processes+++Organismal Systems	Transport and catabolism+++Aging
38284	'ACXD'	mRNA	00230///Purine metabolism+++04213///Longevity regulating pathway - multiple species	Metabolism+++Organismal Systems	Nucleotide metabolism+++Aging
41957	'Akt1'	mRNA	01521///EGFR tyrosine kinase inhibitor resistance+++01522///Endocrine resistance+++01524///Platinum drug resistance+++04010///MAPK signaling pathway+++04012///ErbB signaling pathway+++04014///Ras signaling pathway+++04015///Rap1 signaling pathway+++04022///cGMP-PKG signaling pathway+++04024///cAMP signaling pathway+++04062///Chemokine signaling pathway+++04066///HIF-1 signaling pathway+++04068///…	Human Diseases+++Environmental Information Processing+++Organismal Systems+++Cellular Processes	Drug resistance: antineoplastic+++Signal transduction+++Immune system+++Transport and catabolism+++Cell growth and death+++Aging+++Circulatory system+++Development and regeneration+++Cellular community - eukaryotes+++Nervous system+++Endocrine system+++Endocrine and metabolic disease+++Digestive system+++Neurodegenerative disease+++Infectious disease: bacterial+++Infectious disease: parasitic+++I…
42549	'InR'	mRNA	01521///EGFR tyrosine kinase inhibitor resistance+++01522///Endocrine resistance+++04010///MAPK signaling pathway+++04014///Ras signaling pathway+++04015///Rap1 signaling pathway+++04066///HIF-1 signaling pathway+++04068///FoxO signaling pathway+++04114///Oocyte meiosis+++04140///Autophagy - animal+++04144///Endocytosis+++04150///mTOR signaling pathway+++04151///PI3K-Akt signaling pathway+++04152…	Human Diseases+++Environmental Information Processing+++Cellular Processes+++Organismal Systems	Drug resistance: antineoplastic+++Signal transduction+++Cell growth and death+++Transport and catabolism+++Aging+++Cellular community - eukaryotes+++Nervous system+++Endocrine system+++Cancer: overview+++Cancer: specific types
43383	'fkh'	mRNA	04212///Longevity regulating pathway - worm+++04213///Longevity regulating pathway - multiple species+++04950///Maturity onset diabetes of the young	Organismal Systems+++Human Diseases	Aging+++Endocrine and metabolic disease
43420	'wat'	mRNA	04146///Peroxisome+++04212///Longevity regulating pathway - worm	Cellular Processes+++Organismal Systems	Transport and catabolism+++Aging
43591	'CG9747'	mRNA	01040///Biosynthesis of unsaturated fatty acids+++01212///Fatty acid metabolism+++03320///PPAR signaling pathway+++04152///AMPK signaling pathway+++04212///Longevity regulating pathway - worm+++04936///Alcoholic liver disease	Metabolism+++Organismal Systems+++Environmental Information Processing+++Human Diseases	Lipid metabolism+++Global and overview maps+++Endocrine system+++Signal transduction+++Aging+++Endocrine and metabolic disease
4379919	'CG17698'	mRNA	04140///Autophagy - animal+++04152///AMPK signaling pathway+++04211///Longevity regulating pathway+++04920///Adipocytokine signaling pathway+++04921///Oxytocin signaling pathway+++04936///Alcoholic liver disease+++05034///Alcoholism	Cellular Processes+++Environmental Information Processing+++Organismal Systems+++Human Diseases	Transport and catabolism+++Signal transduction+++Aging+++Endocrine system+++Endocrine and metabolic disease+++Substance dependence
44920	'Hsp70Ab'	mRNA	03040///Spliceosome+++04010///MAPK signaling pathway+++04141///Protein processing in endoplasmic reticulum+++04144///Endocytosis+++04213///Longevity regulating pathway - multiple species+++04612///Antigen processing and presentation+++04915///Estrogen signaling pathway+++05020///Prion disease+++05134///Legionellosis+++05145///Toxoplasmosis+++05162///Measles+++05417///Lipid and atherosclerosis	Genetic Information Processing+++Environmental Information Processing+++Cellular Processes+++Organismal Systems+++Human Diseases	Transcription+++Signal transduction+++Folding, sorting and degradation+++Transport and catabolism+++Aging+++Immune system+++Endocrine system+++Neurodegenerative disease+++Infectious disease: bacterial+++Infectious disease: parasitic+++Infectious disease: viral+++Cardiovascular disease
48340	'GstD7'	mRNA	00480///Glutathione metabolism+++00980///Metabolism of xenobiotics by cytochrome P450+++00982///Drug metabolism - cytochrome P450+++00983///Drug metabolism - other enzymes+++01524///Platinum drug resistance+++04212///Longevity regulating pathway - worm+++05200///Pathways in cancer+++05204///Chemical carcinogenesis - DNA adducts+++05207///Chemical carcinogenesis - receptor activation+++05208///Che…	Metabolism+++Human Diseases+++Organismal Systems	Metabolism of other amino acids+++Xenobiotics biodegradation and metabolism+++Drug resistance: antineoplastic+++Aging+++Cancer: overview+++Cancer: specific types+++Cardiovascular disease
48581	'Hsp70Aa'	mRNA	03040///Spliceosome+++04010///MAPK signaling pathway+++04141///Protein processing in endoplasmic reticulum+++04144///Endocytosis+++04213///Longevity regulating pathway - multiple species+++04612///Antigen processing and presentation+++04915///Estrogen signaling pathway+++05020///Prion disease+++05134///Legionellosis+++05145///Toxoplasmosis+++05162///Measles+++05417///Lipid and atherosclerosis	Genetic Information Processing+++Environmental Information Processing+++Cellular Processes+++Organismal Systems+++Human Diseases	Transcription+++Signal transduction+++Folding, sorting and degradation+++Transport and catabolism+++Aging+++Immune system+++Endocrine system+++Neurodegenerative disease+++Infectious disease: bacterial+++Infectious disease: parasitic+++Infectious disease: viral+++Cardiovascular disease
48583	'Hsp70Bc'	mRNA	03040///Spliceosome+++04010///MAPK signaling pathway+++04141///Protein processing in endoplasmic reticulum+++04144///Endocytosis+++04213///Longevity regulating pathway - multiple species+++04612///Antigen processing and presentation+++04915///Estrogen signaling pathway+++05020///Prion disease+++05134///Legionellosis+++05145///Toxoplasmosis+++05162///Measles+++05417///Lipid and atherosclerosis	Genetic Information Processing+++Environmental Information Processing+++Cellular Processes+++Organismal Systems+++Human Diseases	Transcription+++Signal transduction+++Folding, sorting and degradation+++Transport and catabolism+++Aging+++Immune system+++Endocrine system+++Neurodegenerative disease+++Infectious disease: bacterial+++Infectious disease: parasitic+++Infectious disease: viral+++Cardiovascular disease
