# Supplementary material for: Toll signalling controls intestinal regeneration in Drosophila
Source: Development. 2026 Jan 19;153(2):dev204794. doi: 10.1242/dev.204794 (PMC12863300; doi:10.1242/dev.204794)
Supplement: Table S3. Amino acid metabolism DEGs (esgts/Toll10B vs. esgts/w1118 control) and their functions. [file develop-153-204794-TableS3.xls]

## Sheet: 1740860217045_209eb2af01000
Gene ID	Gene Symbol	Type	KEGG Pathway Term	KEGG Pathway Term Level1	KEGG Pathway Term Level2
248194	'Gclm'	mRNA	00270///Cysteine and methionine metabolism+++00480///Glutathione metabolism+++01240///Biosynthesis of cofactors+++04216///Ferroptosis	Metabolism+++Cellular Processes	Amino acid metabolism+++Metabolism of other amino acids+++Global and overview maps+++Cell growth and death
2768965	'AsnS'	mRNA	00250///Alanine, aspartate and glutamate metabolism+++01230///Biosynthesis of amino acids	Metabolism	Amino acid metabolism+++Global and overview maps
32087	'Gs2'	mRNA	00220///Arginine biosynthesis+++00250///Alanine, aspartate and glutamate metabolism+++00630///Glyoxylate and dicarboxylate metabolism+++00910///Nitrogen metabolism+++01230///Biosynthesis of amino acids+++04217///Necroptosis+++04724///Glutamatergic synapse+++04727///GABAergic synapse	Metabolism+++Cellular Processes+++Organismal Systems	Amino acid metabolism+++Carbohydrate metabolism+++Energy metabolism+++Global and overview maps+++Cell growth and death+++Nervous system
326189	'Adi1'	mRNA	00270///Cysteine and methionine metabolism	Metabolism	Amino acid metabolism
33172	'Gs1'	mRNA	00220///Arginine biosynthesis+++00250///Alanine, aspartate and glutamate metabolism+++00630///Glyoxylate and dicarboxylate metabolism+++00910///Nitrogen metabolism+++01230///Biosynthesis of amino acids+++04217///Necroptosis+++04724///Glutamatergic synapse+++04727///GABAergic synapse	Metabolism+++Cellular Processes+++Organismal Systems	Amino acid metabolism+++Carbohydrate metabolism+++Energy metabolism+++Global and overview maps+++Cell growth and death+++Nervous system
33955	'CG11236'	mRNA	00260///Glycine, serine and threonine metabolism+++00311///Penicillin and cephalosporin biosynthesis+++00330///Arginine and proline metabolism+++00470///D-Amino acid metabolism+++04146///Peroxisome	Metabolism+++Cellular Processes	Amino acid metabolism+++Biosynthesis of other secondary metabolites+++Metabolism of other amino acids+++Transport and catabolism
35135	'ham'	mRNA	00310///Lysine degradation+++04010///MAPK signaling pathway+++05200///Pathways in cancer+++05220///Chronic myeloid leukemia	Metabolism+++Environmental Information Processing+++Human Diseases	Amino acid metabolism+++Signal transduction+++Cancer: overview+++Cancer: specific types
35190	'Ddc'	mRNA	00350///Tyrosine metabolism+++00360///Phenylalanine metabolism+++00380///Tryptophan metabolism+++04361///Axon regeneration+++04726///Serotonergic synapse+++04728///Dopaminergic synapse+++05030///Cocaine addiction+++05031///Amphetamine addiction+++05034///Alcoholism	Metabolism+++Organismal Systems+++Human Diseases	Amino acid metabolism+++Development and regeneration+++Nervous system+++Substance dependence
36396	'GLS'	mRNA	00220///Arginine biosynthesis+++00250///Alanine, aspartate and glutamate metabolism+++00470///D-Amino acid metabolism+++04724///Glutamatergic synapse+++04727///GABAergic synapse+++04964///Proximal tubule bicarbonate reclamation+++05206///MicroRNAs in cancer+++05230///Central carbon metabolism in cancer	Metabolism+++Organismal Systems+++Human Diseases	Amino acid metabolism+++Metabolism of other amino acids+++Nervous system+++Excretory system+++Cancer: overview
37044	'PPO1'	mRNA	00350///Tyrosine metabolism+++04916///Melanogenesis	Metabolism+++Organismal Systems	Amino acid metabolism+++Endocrine system
38746	'ple'	mRNA	00350///Tyrosine metabolism+++00790///Folate biosynthesis+++04728///Dopaminergic synapse+++04917///Prolactin signaling pathway+++05012///Parkinson disease+++05030///Cocaine addiction+++05031///Amphetamine addiction+++05034///Alcoholism	Metabolism+++Organismal Systems+++Human Diseases	Amino acid metabolism+++Metabolism of cofactors and vitamins+++Nervous system+++Endocrine system+++Neurodegenerative disease+++Substance dependence
39041	'Argk'	mRNA	00330///Arginine and proline metabolism	Metabolism	Amino acid metabolism
39085	'aay'	mRNA	00260///Glycine, serine and threonine metabolism+++01200///Carbon metabolism+++01230///Biosynthesis of amino acids	Metabolism	Amino acid metabolism+++Global and overview maps
39878	'CG9674'	mRNA	00250///Alanine, aspartate and glutamate metabolism+++00910///Nitrogen metabolism+++01230///Biosynthesis of amino acids	Metabolism	Amino acid metabolism+++Energy metabolism+++Global and overview maps
40443	'CG7470'	mRNA	00330///Arginine and proline metabolism+++01230///Biosynthesis of amino acids	Metabolism	Amino acid metabolism+++Global and overview maps
40812	'Ass'	mRNA	00220///Arginine biosynthesis+++00250///Alanine, aspartate and glutamate metabolism+++01230///Biosynthesis of amino acids+++05418///Fluid shear stress and atherosclerosis	Metabolism+++Human Diseases	Amino acid metabolism+++Global and overview maps+++Cardiovascular disease
41117	'Srr'	mRNA	00260///Glycine, serine and threonine metabolism+++00290///Valine, leucine and isoleucine biosynthesis+++01200///Carbon metabolism+++01230///Biosynthesis of amino acids	Metabolism	Amino acid metabolism+++Global and overview maps
41132	'GstZ1'	mRNA	00350///Tyrosine metabolism	Metabolism	Amino acid metabolism
41433	'Kyat'	mRNA	00270///Cysteine and methionine metabolism+++00380///Tryptophan metabolism+++00450///Selenocompound metabolism	Metabolism	Amino acid metabolism+++Metabolism of other amino acids
42043	'AhcyL2'	mRNA	00270///Cysteine and methionine metabolism	Metabolism	Amino acid metabolism
42185	'Mdh2'	mRNA	00020///Citrate cycle (TCA cycle)+++00270///Cysteine and methionine metabolism+++00620///Pyruvate metabolism+++00630///Glyoxylate and dicarboxylate metabolism+++01200///Carbon metabolism	Metabolism	Carbohydrate metabolism+++Amino acid metabolism+++Global and overview maps
42730	'CG17109'	mRNA	00220///Arginine biosynthesis+++01210///2-Oxocarboxylic acid metabolism+++01230///Biosynthesis of amino acids	Metabolism	Amino acid metabolism+++Global and overview maps
42731	'CG6733'	mRNA	00220///Arginine biosynthesis+++01210///2-Oxocarboxylic acid metabolism+++01230///Biosynthesis of amino acids	Metabolism	Amino acid metabolism+++Global and overview maps
42783	'CG10184'	mRNA	00260///Glycine, serine and threonine metabolism+++01230///Biosynthesis of amino acids	Metabolism	Amino acid metabolism+++Global and overview maps
43713	'CG11334'	mRNA	00270///Cysteine and methionine metabolism	Metabolism	Amino acid metabolism
45880	'Ldh'	mRNA	00010///Glycolysis / Gluconeogenesis+++00270///Cysteine and methionine metabolism+++00620///Pyruvate metabolism+++00640///Propanoate metabolism+++04066///HIF-1 signaling pathway+++04922///Glucagon signaling pathway+++05230///Central carbon metabolism in cancer	Metabolism+++Environmental Information Processing+++Organismal Systems+++Human Diseases	Carbohydrate metabolism+++Amino acid metabolism+++Signal transduction+++Endocrine system+++Cancer: overview
