# Supplementary material for: Toll signalling controls intestinal regeneration in Drosophila
Source: Development. 2026 Jan 19;153(2):dev204794. doi: 10.1242/dev.204794 (PMC12863300; doi:10.1242/dev.204794)
Supplement: Table S4. Cancer-related DEGs (esgts/Toll10B vs. esgts/w1118 control) and their functions. [file develop-153-204794-TableS4.xls]

## Sheet: 1740856725661_209e7d69c9001
Gene ID	Gene Symbol	Type	KEGG Pathway Term	KEGG Pathway Term Level1	KEGG Pathway Term Level2
246581	'GstE9'	mRNA	00480///Glutathione metabolism+++00980///Metabolism of xenobiotics by cytochrome P450+++00982///Drug metabolism - cytochrome P450+++00983///Drug metabolism - other enzymes+++01524///Platinum drug resistance+++04212///Longevity regulating pathway - worm+++05200///Pathways in cancer+++05204///Chemical carcinogenesis - DNA adducts+++05207///Chemical carcinogenesis - receptor activation+++05208///Che…	Metabolism+++Human Diseases+++Organismal Systems	Metabolism of other amino acids+++Xenobiotics biodegradation and metabolism+++Drug resistance: antineoplastic+++Aging+++Cancer: overview+++Cancer: specific types+++Cardiovascular disease
2768677	'p53'	mRNA	04214///Apoptosis - fly+++04391///Hippo signaling pathway - fly+++05206///MicroRNAs in cancer	Cellular Processes+++Environmental Information Processing+++Human Diseases	Cell growth and death+++Signal transduction+++Cancer: overview
2768679	'p38c'	mRNA	01522///Endocrine resistance+++04010///MAPK signaling pathway+++04013///MAPK signaling pathway - fly+++04015///Rap1 signaling pathway+++04068///FoxO signaling pathway+++04071///Sphingolipid signaling pathway+++04114///Oocyte meiosis+++04212///Longevity regulating pathway - worm+++04218///Cellular senescence+++04261///Adrenergic signaling in cardiomyocytes+++04361///Axon regeneration+++04370///VEG…	Human Diseases+++Environmental Information Processing+++Cellular Processes+++Organismal Systems	Drug resistance: antineoplastic+++Signal transduction+++Cell growth and death+++Aging+++Circulatory system+++Development and regeneration+++Cellular community - eukaryotes+++Immune system+++Environmental adaptation+++Nervous system+++Sensory system+++Endocrine system+++Endocrine and metabolic disease+++Neurodegenerative disease+++Infectious disease: bacterial+++Infectious disease: parasitic+++Inf…
31027	'Rbf'	mRNA	04110///Cell cycle+++04218///Cellular senescence+++04350///TGF-beta signaling pathway+++05165///Human papillomavirus infection+++05203///Viral carcinogenesis	Cellular Processes+++Environmental Information Processing+++Human Diseases	Cell growth and death+++Signal transduction+++Infectious disease: viral+++Cancer: overview
31332	'Rala'	mRNA	04014///Ras signaling pathway+++04015///Rap1 signaling pathway+++04072///Phospholipase D signaling pathway+++05132///Salmonella infection+++05200///Pathways in cancer+++05210///Colorectal cancer+++05212///Pancreatic cancer	Environmental Information Processing+++Human Diseases	Signal transduction+++Infectious disease: bacterial+++Cancer: overview+++Cancer: specific types
31342	'VhaAC39-1'	mRNA	00190///Oxidative phosphorylation+++04142///Lysosome+++04145///Phagosome+++04721///Synaptic vesicle cycle+++04966///Collecting duct acid secretion+++05110///Vibrio cholerae infection+++05120///Epithelial cell signaling in Helicobacter pylori infection+++05152///Tuberculosis+++05165///Human papillomavirus infection+++05203///Viral carcinogenesis+++05323///Rheumatoid arthritis	Metabolism+++Cellular Processes+++Organismal Systems+++Human Diseases	Energy metabolism+++Transport and catabolism+++Nervous system+++Excretory system+++Infectious disease: bacterial+++Infectious disease: viral+++Cancer: overview+++Immune disease
32008	'Ant2'	mRNA	04020///Calcium signaling pathway+++04022///cGMP-PKG signaling pathway+++04217///Necroptosis+++04218///Cellular senescence+++04613///Neutrophil extracellular trap formation+++05010///Alzheimer disease+++05012///Parkinson disease+++05016///Huntington disease+++05017///Spinocerebellar ataxia+++05020///Prion disease+++05022///Pathways of neurodegeneration - multiple diseases+++05164///Influenza A+++…	Environmental Information Processing+++Cellular Processes+++Organismal Systems+++Human Diseases	Signal transduction+++Cell growth and death+++Immune system+++Neurodegenerative disease+++Infectious disease: viral+++Cancer: overview+++Cardiovascular disease
32461	'HDAC6'	mRNA	04613///Neutrophil extracellular trap formation+++05014///Amyotrophic lateral sclerosis+++05034///Alcoholism+++05203///Viral carcinogenesis	Organismal Systems+++Human Diseases	Immune system+++Neurodegenerative disease+++Substance dependence+++Cancer: overview
326120	'HDAC11'	mRNA	04613///Neutrophil extracellular trap formation+++05034///Alcoholism+++05203///Viral carcinogenesis	Organismal Systems+++Human Diseases	Immune system+++Substance dependence+++Cancer: overview
33203	'Pi3K21B'	mRNA	01521///EGFR tyrosine kinase inhibitor resistance+++01522///Endocrine resistance+++01524///Platinum drug resistance+++04012///ErbB signaling pathway+++04014///Ras signaling pathway+++04015///Rap1 signaling pathway+++04024///cAMP signaling pathway+++04062///Chemokine signaling pathway+++04066///HIF-1 signaling pathway+++04068///FoxO signaling pathway+++04070///Phosphatidylinositol signaling system…	Human Diseases+++Environmental Information Processing+++Organismal Systems+++Cellular Processes	Drug resistance: antineoplastic+++Signal transduction+++Immune system+++Transport and catabolism+++Cell growth and death+++Aging+++Development and regeneration+++Cellular community - eukaryotes+++Nervous system+++Sensory system+++Cell motility+++Endocrine system+++Endocrine and metabolic disease+++Excretory system+++Digestive system+++Neurodegenerative disease+++Infectious disease: bacterial+++In…
33638	'Traf4'	mRNA	04214///Apoptosis - fly+++04657///IL-17 signaling pathway+++05200///Pathways in cancer+++05222///Small cell lung cancer	Cellular Processes+++Organismal Systems+++Human Diseases	Cell growth and death+++Immune system+++Cancer: overview+++Cancer: specific types
33863	'stai'	mRNA	04010///MAPK signaling pathway+++05206///MicroRNAs in cancer	Environmental Information Processing+++Human Diseases	Signal transduction+++Cancer: overview
34250	'Cks30A'	mRNA	05200///Pathways in cancer+++05222///Small cell lung cancer	Human Diseases	Cancer: overview+++Cancer: specific types
34338	'Pen'	mRNA	03013///Nucleocytoplasmic transport+++05164///Influenza A+++05207///Chemical carcinogenesis - receptor activation	Genetic Information Processing+++Human Diseases	Translation+++Infectious disease: viral+++Cancer: overview
34411	'Cdk1'	mRNA	04110///Cell cycle+++04114///Oocyte meiosis+++04115///p53 signaling pathway+++04218///Cellular senescence+++04540///Gap junction+++04914///Progesterone-mediated oocyte maturation+++05170///Human immunodeficiency virus 1 infection+++05203///Viral carcinogenesis	Cellular Processes+++Organismal Systems+++Human Diseases	Cell growth and death+++Cellular community - eukaryotes+++Endocrine system+++Infectious disease: viral+++Cancer: overview
34969	'cact'	mRNA	04024///cAMP signaling pathway+++04062///Chemokine signaling pathway+++04064///NF-kappa B signaling pathway+++04210///Apoptosis+++04380///Osteoclast differentiation+++04620///Toll-like receptor signaling pathway+++04621///NOD-like receptor signaling pathway+++04622///RIG-I-like receptor signaling pathway+++04623///Cytosolic DNA-sensing pathway+++04624///Toll and Imd signaling pathway+++04625///C-…	Environmental Information Processing+++Organismal Systems+++Cellular Processes+++Human Diseases	Signal transduction+++Immune system+++Cell growth and death+++Development and regeneration+++Nervous system+++Endocrine system+++Endocrine and metabolic disease+++Infectious disease: bacterial+++Infectious disease: parasitic+++Infectious disease: viral+++Cancer: overview+++Cancer: specific types+++Cardiovascular disease
34996	'Cyt-c-p'	mRNA	00190///Oxidative phosphorylation+++01524///Platinum drug resistance+++04115///p53 signaling pathway+++04210///Apoptosis+++04214///Apoptosis - fly+++04215///Apoptosis - multiple species+++04932///Non-alcoholic fatty liver disease+++05010///Alzheimer disease+++05012///Parkinson disease+++05014///Amyotrophic lateral sclerosis+++05016///Huntington disease+++05017///Spinocerebellar ataxia+++05020///P…	Metabolism+++Human Diseases+++Cellular Processes	Energy metabolism+++Drug resistance: antineoplastic+++Cell growth and death+++Endocrine and metabolic disease+++Neurodegenerative disease+++Infectious disease: bacterial+++Infectious disease: parasitic+++Infectious disease: viral+++Cancer: overview+++Cancer: specific types+++Cardiovascular disease
35105	'Ugt301D1'	mRNA	00040///Pentose and glucuronate interconversions+++00053///Ascorbate and aldarate metabolism+++00140///Steroid hormone biosynthesis+++00830///Retinol metabolism+++00860///Porphyrin metabolism+++00980///Metabolism of xenobiotics by cytochrome P450+++00982///Drug metabolism - cytochrome P450+++00983///Drug metabolism - other enzymes+++01240///Biosynthesis of cofactors+++04976///Bile secretion+++052…	Metabolism+++Organismal Systems+++Human Diseases	Carbohydrate metabolism+++Lipid metabolism+++Metabolism of cofactors and vitamins+++Xenobiotics biodegradation and metabolism+++Global and overview maps+++Digestive system+++Cancer: overview
35135	'ham'	mRNA	00310///Lysine degradation+++04010///MAPK signaling pathway+++05200///Pathways in cancer+++05220///Chronic myeloid leukemia	Metabolism+++Environmental Information Processing+++Human Diseases	Amino acid metabolism+++Signal transduction+++Cancer: overview+++Cancer: specific types
35215	'Pax'	mRNA	04062///Chemokine signaling pathway+++04370///VEGF signaling pathway+++04510///Focal adhesion+++04670///Leukocyte transendothelial migration+++04810///Regulation of actin cytoskeleton+++05100///Bacterial invasion of epithelial cells+++05131///Shigellosis+++05135///Yersinia infection+++05163///Human cytomegalovirus infection+++05165///Human papillomavirus infection+++05170///Human immunodeficiency…	Organismal Systems+++Environmental Information Processing+++Cellular Processes+++Human Diseases	Immune system+++Signal transduction+++Cellular community - eukaryotes+++Cell motility+++Infectious disease: bacterial+++Infectious disease: viral+++Cancer: overview
35614	'Tsp42Ee'	mRNA	04142///Lysosome+++05205///Proteoglycans in cancer	Cellular Processes+++Human Diseases	Transport and catabolism+++Cancer: overview
35646	'Gadd45'	mRNA	04010///MAPK signaling pathway+++04064///NF-kappa B signaling pathway+++04068///FoxO signaling pathway+++04110///Cell cycle+++04115///p53 signaling pathway+++04210///Apoptosis+++04218///Cellular senescence+++05169///Epstein-Barr virus infection+++05200///Pathways in cancer+++05202///Transcriptional misregulation in cancer+++05210///Colorectal cancer+++05212///Pancreatic cancer+++05213///Endometri…	Environmental Information Processing+++Cellular Processes+++Human Diseases	Signal transduction+++Cell growth and death+++Infectious disease: viral+++Cancer: overview+++Cancer: specific types
36396	'GLS'	mRNA	00220///Arginine biosynthesis+++00250///Alanine, aspartate and glutamate metabolism+++00470///D-Amino acid metabolism+++04724///Glutamatergic synapse+++04727///GABAergic synapse+++04964///Proximal tubule bicarbonate reclamation+++05206///MicroRNAs in cancer+++05230///Central carbon metabolism in cancer	Metabolism+++Organismal Systems+++Human Diseases	Amino acid metabolism+++Metabolism of other amino acids+++Nervous system+++Excretory system+++Cancer: overview
36428	'Mdr49'	mRNA	02010///ABC transporters+++04976///Bile secretion+++05206///MicroRNAs in cancer+++05226///Gastric cancer	Environmental Information Processing+++Organismal Systems+++Human Diseases	Membrane transport+++Digestive system+++Cancer: overview+++Cancer: specific types
36497	'drk'	mRNA	01521///EGFR tyrosine kinase inhibitor resistance+++01522///Endocrine resistance+++04010///MAPK signaling pathway+++04012///ErbB signaling pathway+++04013///MAPK signaling pathway - fly+++04014///Ras signaling pathway+++04062///Chemokine signaling pathway+++04068///FoxO signaling pathway+++04072///Phospholipase D signaling pathway+++04150///mTOR signaling pathway+++04151///PI3K-Akt signaling path…	Human Diseases+++Environmental Information Processing+++Organismal Systems+++Cellular Processes	Drug resistance: antineoplastic+++Signal transduction+++Immune system+++Development and regeneration+++Cellular community - eukaryotes+++Environmental adaptation+++Nervous system+++Endocrine system+++Substance dependence+++Infectious disease: viral+++Cancer: overview+++Cancer: specific types
36582	'Mdr50'	mRNA	02010///ABC transporters+++04976///Bile secretion+++05206///MicroRNAs in cancer+++05226///Gastric cancer	Environmental Information Processing+++Organismal Systems+++Human Diseases	Membrane transport+++Digestive system+++Cancer: overview+++Cancer: specific types
36775	'Rho1'	mRNA	04014///Ras signaling pathway+++04015///Rap1 signaling pathway+++04022///cGMP-PKG signaling pathway+++04024///cAMP signaling pathway+++04062///Chemokine signaling pathway+++04071///Sphingolipid signaling pathway+++04072///Phospholipase D signaling pathway+++04144///Endocytosis+++04150///mTOR signaling pathway+++04270///Vascular smooth muscle contraction+++04310///Wnt signaling pathway+++04350///T…	Environmental Information Processing+++Organismal Systems+++Cellular Processes+++Human Diseases	Signal transduction+++Immune system+++Transport and catabolism+++Circulatory system+++Development and regeneration+++Cellular community - eukaryotes+++Nervous system+++Cell motility+++Endocrine system+++Digestive system+++Infectious disease: bacterial+++Infectious disease: viral+++Cancer: overview+++Cancer: specific types+++Cardiovascular disease
37108	'GstE3'	mRNA	00480///Glutathione metabolism+++00980///Metabolism of xenobiotics by cytochrome P450+++00982///Drug metabolism - cytochrome P450+++00983///Drug metabolism - other enzymes+++01524///Platinum drug resistance+++04212///Longevity regulating pathway - worm+++05200///Pathways in cancer+++05204///Chemical carcinogenesis - DNA adducts+++05207///Chemical carcinogenesis - receptor activation+++05208///Che…	Metabolism+++Human Diseases+++Organismal Systems	Metabolism of other amino acids+++Xenobiotics biodegradation and metabolism+++Drug resistance: antineoplastic+++Aging+++Cancer: overview+++Cancer: specific types+++Cardiovascular disease
37110	'GstE5'	mRNA	00480///Glutathione metabolism+++00980///Metabolism of xenobiotics by cytochrome P450+++00982///Drug metabolism - cytochrome P450+++00983///Drug metabolism - other enzymes+++01524///Platinum drug resistance+++04212///Longevity regulating pathway - worm+++05200///Pathways in cancer+++05204///Chemical carcinogenesis - DNA adducts+++05207///Chemical carcinogenesis - receptor activation+++05208///Che…	Metabolism+++Human Diseases+++Organismal Systems	Metabolism of other amino acids+++Xenobiotics biodegradation and metabolism+++Drug resistance: antineoplastic+++Aging+++Cancer: overview+++Cancer: specific types+++Cardiovascular disease
37112	'GstE7'	mRNA	00480///Glutathione metabolism+++00980///Metabolism of xenobiotics by cytochrome P450+++00982///Drug metabolism - cytochrome P450+++00983///Drug metabolism - other enzymes+++01524///Platinum drug resistance+++04212///Longevity regulating pathway - worm+++05200///Pathways in cancer+++05204///Chemical carcinogenesis - DNA adducts+++05207///Chemical carcinogenesis - receptor activation+++05208///Che…	Metabolism+++Human Diseases+++Organismal Systems	Metabolism of other amino acids+++Xenobiotics biodegradation and metabolism+++Drug resistance: antineoplastic+++Aging+++Cancer: overview+++Cancer: specific types+++Cardiovascular disease
37113	'GstE8'	mRNA	00480///Glutathione metabolism+++00980///Metabolism of xenobiotics by cytochrome P450+++00982///Drug metabolism - cytochrome P450+++00983///Drug metabolism - other enzymes+++01524///Platinum drug resistance+++04212///Longevity regulating pathway - worm+++05200///Pathways in cancer+++05204///Chemical carcinogenesis - DNA adducts+++05207///Chemical carcinogenesis - receptor activation+++05208///Che…	Metabolism+++Human Diseases+++Organismal Systems	Metabolism of other amino acids+++Xenobiotics biodegradation and metabolism+++Drug resistance: antineoplastic+++Aging+++Cancer: overview+++Cancer: specific types+++Cardiovascular disease
37228	'SdhA'	mRNA	00020///Citrate cycle (TCA cycle)+++00190///Oxidative phosphorylation+++01200///Carbon metabolism+++04714///Thermogenesis+++04932///Non-alcoholic fatty liver disease+++05010///Alzheimer disease+++05012///Parkinson disease+++05014///Amyotrophic lateral sclerosis+++05016///Huntington disease+++05020///Prion disease+++05022///Pathways of neurodegeneration - multiple diseases+++05208///Chemical carci…	Metabolism+++Organismal Systems+++Human Diseases	Carbohydrate metabolism+++Energy metabolism+++Global and overview maps+++Environmental adaptation+++Endocrine and metabolic disease+++Neurodegenerative disease+++Cancer: overview+++Cardiovascular disease
37822	'Sox14'	mRNA	05206///MicroRNAs in cancer	Human Diseases	Cancer: overview
38160	'Ptp61F'	mRNA	04520///Adherens junction+++04910///Insulin signaling pathway+++04931///Insulin resistance+++05208///Chemical carcinogenesis - reactive oxygen species	Cellular Processes+++Organismal Systems+++Human Diseases	Cellular community - eukaryotes+++Endocrine system+++Endocrine and metabolic disease+++Cancer: overview
38372	'promL'	mRNA	05202///Transcriptional misregulation in cancer	Human Diseases	Cancer: overview
38515	'pav'	mRNA	05206///MicroRNAs in cancer	Human Diseases	Cancer: overview
38725	'CG10226'	mRNA	02010///ABC transporters+++04976///Bile secretion+++05206///MicroRNAs in cancer+++05226///Gastric cancer	Environmental Information Processing+++Organismal Systems+++Human Diseases	Membrane transport+++Digestive system+++Cancer: overview+++Cancer: specific types
38765	'Galphai'	mRNA	04015///Rap1 signaling pathway+++04022///cGMP-PKG signaling pathway+++04024///cAMP signaling pathway+++04062///Chemokine signaling pathway+++04071///Sphingolipid signaling pathway+++04261///Adrenergic signaling in cardiomyocytes+++04360///Axon guidance+++04371///Apelin signaling pathway+++04540///Gap junction+++04611///Platelet activation+++04670///Leukocyte transendothelial migration+++04713///C…	Environmental Information Processing+++Organismal Systems+++Cellular Processes+++Human Diseases	Signal transduction+++Immune system+++Circulatory system+++Development and regeneration+++Cellular community - eukaryotes+++Environmental adaptation+++Nervous system+++Endocrine system+++Endocrine and metabolic disease+++Digestive system+++Neurodegenerative disease+++Substance dependence+++Infectious disease: bacterial+++Infectious disease: parasitic+++Infectious disease: viral+++Cancer: overview
39214	'ND-13B'	mRNA	00190///Oxidative phosphorylation+++04714///Thermogenesis+++04723///Retrograde endocannabinoid signaling+++04932///Non-alcoholic fatty liver disease+++05010///Alzheimer disease+++05012///Parkinson disease+++05014///Amyotrophic lateral sclerosis+++05016///Huntington disease+++05020///Prion disease+++05022///Pathways of neurodegeneration - multiple diseases+++05208///Chemical carcinogenesis - react…	Metabolism+++Organismal Systems+++Human Diseases	Energy metabolism+++Environmental adaptation+++Nervous system+++Endocrine and metabolic disease+++Neurodegenerative disease+++Cancer: overview+++Cardiovascular disease
39340	'CycA'	mRNA	04110///Cell cycle+++04152///AMPK signaling pathway+++04218///Cellular senescence+++04914///Progesterone-mediated oocyte maturation+++05161///Hepatitis B+++05165///Human papillomavirus infection+++05166///Human T-cell leukemia virus 1 infection+++05169///Epstein-Barr virus infection+++05200///Pathways in cancer+++05202///Transcriptional misregulation in cancer+++05203///Viral carcinogenesis+++052…	Cellular Processes+++Environmental Information Processing+++Organismal Systems+++Human Diseases	Cell growth and death+++Signal transduction+++Endocrine system+++Infectious disease: viral+++Cancer: overview+++Cancer: specific types
39903	'CG6664'	mRNA	05200///Pathways in cancer+++05216///Thyroid cancer	Human Diseases	Cancer: overview+++Cancer: specific types
41248	'Timp'	mRNA	05205///Proteoglycans in cancer+++05206///MicroRNAs in cancer	Human Diseases	Cancer: overview
41574	'Ugt37A3'	mRNA	00040///Pentose and glucuronate interconversions+++00053///Ascorbate and aldarate metabolism+++00140///Steroid hormone biosynthesis+++00830///Retinol metabolism+++00860///Porphyrin metabolism+++00980///Metabolism of xenobiotics by cytochrome P450+++00982///Drug metabolism - cytochrome P450+++00983///Drug metabolism - other enzymes+++01240///Biosynthesis of cofactors+++04976///Bile secretion+++052…	Metabolism+++Organismal Systems+++Human Diseases	Carbohydrate metabolism+++Lipid metabolism+++Metabolism of cofactors and vitamins+++Xenobiotics biodegradation and metabolism+++Global and overview maps+++Digestive system+++Cancer: overview
41611	'pic'	mRNA	03420///Nucleotide excision repair+++04120///Ubiquitin mediated proteolysis+++05161///Hepatitis B+++05170///Human immunodeficiency virus 1 infection+++05203///Viral carcinogenesis	Genetic Information Processing+++Human Diseases	Replication and repair+++Folding, sorting and degradation+++Infectious disease: viral+++Cancer: overview
41957	'Akt1'	mRNA	01521///EGFR tyrosine kinase inhibitor resistance+++01522///Endocrine resistance+++01524///Platinum drug resistance+++04010///MAPK signaling pathway+++04012///ErbB signaling pathway+++04014///Ras signaling pathway+++04015///Rap1 signaling pathway+++04022///cGMP-PKG signaling pathway+++04024///cAMP signaling pathway+++04062///Chemokine signaling pathway+++04066///HIF-1 signaling pathway+++04068///…	Human Diseases+++Environmental Information Processing+++Organismal Systems+++Cellular Processes	Drug resistance: antineoplastic+++Signal transduction+++Immune system+++Transport and catabolism+++Cell growth and death+++Aging+++Circulatory system+++Development and regeneration+++Cellular community - eukaryotes+++Nervous system+++Endocrine system+++Endocrine and metabolic disease+++Digestive system+++Neurodegenerative disease+++Infectious disease: bacterial+++Infectious disease: parasitic+++I…
42066	'cher'	mRNA	04010///MAPK signaling pathway+++04510///Focal adhesion+++05132///Salmonella infection+++05205///Proteoglycans in cancer	Environmental Information Processing+++Cellular Processes+++Human Diseases	Signal transduction+++Cellular community - eukaryotes+++Infectious disease: bacterial+++Cancer: overview
42549	'InR'	mRNA	01521///EGFR tyrosine kinase inhibitor resistance+++01522///Endocrine resistance+++04010///MAPK signaling pathway+++04014///Ras signaling pathway+++04015///Rap1 signaling pathway+++04066///HIF-1 signaling pathway+++04068///FoxO signaling pathway+++04114///Oocyte meiosis+++04140///Autophagy - animal+++04144///Endocytosis+++04150///mTOR signaling pathway+++04151///PI3K-Akt signaling pathway+++04152…	Human Diseases+++Environmental Information Processing+++Cellular Processes+++Organismal Systems	Drug resistance: antineoplastic+++Signal transduction+++Cell growth and death+++Transport and catabolism+++Aging+++Cellular community - eukaryotes+++Nervous system+++Endocrine system+++Cancer: overview+++Cancer: specific types
42594	'Fadd'	mRNA	01524///Platinum drug resistance+++04210///Apoptosis+++04215///Apoptosis - multiple species+++04217///Necroptosis+++04620///Toll-like receptor signaling pathway+++04621///NOD-like receptor signaling pathway+++04622///RIG-I-like receptor signaling pathway+++04624///Toll and Imd signaling pathway+++04657///IL-17 signaling pathway+++04668///TNF signaling pathway+++04936///Alcoholic liver disease+++0…	Human Diseases+++Cellular Processes+++Organismal Systems+++Environmental Information Processing	Drug resistance: antineoplastic+++Cell growth and death+++Immune system+++Signal transduction+++Endocrine and metabolic disease+++Neurodegenerative disease+++Infectious disease: bacterial+++Infectious disease: parasitic+++Infectious disease: viral+++Cancer: overview
42739	'VhaAC39-2'	mRNA	00190///Oxidative phosphorylation+++04142///Lysosome+++04145///Phagosome+++04721///Synaptic vesicle cycle+++04966///Collecting duct acid secretion+++05110///Vibrio cholerae infection+++05120///Epithelial cell signaling in Helicobacter pylori infection+++05152///Tuberculosis+++05165///Human papillomavirus infection+++05203///Viral carcinogenesis+++05323///Rheumatoid arthritis	Metabolism+++Cellular Processes+++Organismal Systems+++Human Diseases	Energy metabolism+++Transport and catabolism+++Nervous system+++Excretory system+++Infectious disease: bacterial+++Infectious disease: viral+++Cancer: overview+++Immune disease
43440	'Ctl2'	mRNA	05231///Choline metabolism in cancer	Human Diseases	Cancer: overview
43466	'stg'	mRNA	04010///MAPK signaling pathway+++04110///Cell cycle+++04914///Progesterone-mediated oocyte maturation+++05206///MicroRNAs in cancer	Environmental Information Processing+++Cellular Processes+++Organismal Systems+++Human Diseases	Signal transduction+++Cell growth and death+++Endocrine system+++Cancer: overview
43514	'Drice'	mRNA	04210///Apoptosis+++04214///Apoptosis - fly+++04215///Apoptosis - multiple species+++04668///TNF signaling pathway+++04932///Non-alcoholic fatty liver disease+++05010///Alzheimer disease+++05022///Pathways of neurodegeneration - multiple diseases+++05130///Pathogenic Escherichia coli infection+++05132///Salmonella infection+++05133///Pertussis+++05134///Legionellosis+++05200///Pathways in cancer+…	Cellular Processes+++Environmental Information Processing+++Human Diseases	Cell growth and death+++Signal transduction+++Endocrine and metabolic disease+++Neurodegenerative disease+++Infectious disease: bacterial+++Cancer: overview+++Cardiovascular disease
44039	'Pak'	mRNA	04010///MAPK signaling pathway+++04012///ErbB signaling pathway+++04014///Ras signaling pathway+++04024///cAMP signaling pathway+++04062///Chemokine signaling pathway+++04360///Axon guidance+++04392///Hippo signaling pathway - multiple species+++04510///Focal adhesion+++04625///C-type lectin receptor signaling pathway+++04650///Natural killer cell mediated cytotoxicity+++04660///T cell receptor s…	Environmental Information Processing+++Organismal Systems+++Cellular Processes+++Human Diseases	Signal transduction+++Immune system+++Development and regeneration+++Cellular community - eukaryotes+++Cell motility+++Infectious disease: bacterial+++Infectious disease: viral+++Cancer: overview+++Cancer: specific types
44096	'wit'	mRNA	04060///Cytokine-cytokine receptor interaction+++04350///TGF-beta signaling pathway+++04360///Axon guidance+++04390///Hippo signaling pathway+++04550///Signaling pathways regulating pluripotency of stem cells+++05206///MicroRNAs in cancer+++05418///Fluid shear stress and atherosclerosis	Environmental Information Processing+++Organismal Systems+++Cellular Processes+++Human Diseases	Signaling molecules and interaction+++Signal transduction+++Development and regeneration+++Cellular community - eukaryotes+++Cancer: overview+++Cardiovascular disease
44642	'Apc'	mRNA	04310///Wnt signaling pathway+++04390///Hippo signaling pathway+++04550///Signaling pathways regulating pluripotency of stem cells+++04810///Regulation of actin cytoskeleton+++04934///Cushing syndrome+++05010///Alzheimer disease+++05022///Pathways of neurodegeneration - multiple diseases+++05165///Human papillomavirus infection+++05200///Pathways in cancer+++05206///MicroRNAs in cancer+++05210///…	Environmental Information Processing+++Cellular Processes+++Human Diseases	Signal transduction+++Cellular community - eukaryotes+++Cell motility+++Endocrine and metabolic disease+++Neurodegenerative disease+++Infectious disease: viral+++Cancer: overview+++Cancer: specific types
44885	'mys'	mRNA	04015///Rap1 signaling pathway+++04145///Phagosome+++04151///PI3K-Akt signaling pathway+++04360///Axon guidance+++04510///Focal adhesion+++04512///ECM-receptor interaction+++04514///Cell adhesion molecules+++04530///Tight junction+++04611///Platelet activation+++04670///Leukocyte transendothelial migration+++04810///Regulation of actin cytoskeleton+++05100///Bacterial invasion of epithelial cells…	Environmental Information Processing+++Cellular Processes+++Organismal Systems+++Human Diseases	Signal transduction+++Transport and catabolism+++Development and regeneration+++Cellular community - eukaryotes+++Signaling molecules and interaction+++Immune system+++Cell motility+++Infectious disease: bacterial+++Infectious disease: parasitic+++Infectious disease: viral+++Cancer: overview+++Cancer: specific types+++Cardiovascular disease
45880	'Ldh'	mRNA	00010///Glycolysis / Gluconeogenesis+++00270///Cysteine and methionine metabolism+++00620///Pyruvate metabolism+++00640///Propanoate metabolism+++04066///HIF-1 signaling pathway+++04922///Glucagon signaling pathway+++05230///Central carbon metabolism in cancer	Metabolism+++Environmental Information Processing+++Organismal Systems+++Human Diseases	Carbohydrate metabolism+++Amino acid metabolism+++Signal transduction+++Endocrine system+++Cancer: overview
48311	'Pkc53E'	mRNA	01521///EGFR tyrosine kinase inhibitor resistance+++04010///MAPK signaling pathway+++04012///ErbB signaling pathway+++04014///Ras signaling pathway+++04015///Rap1 signaling pathway+++04020///Calcium signaling pathway+++04066///HIF-1 signaling pathway+++04070///Phosphatidylinositol signaling system+++04071///Sphingolipid signaling pathway+++04072///Phospholipase D signaling pathway+++04150///mTOR …	Human Diseases+++Environmental Information Processing+++Organismal Systems+++Cellular Processes	Drug resistance: antineoplastic+++Signal transduction+++Circulatory system+++Development and regeneration+++Cellular community - eukaryotes+++Immune system+++Environmental adaptation+++Nervous system+++Sensory system+++Endocrine system+++Endocrine and metabolic disease+++Excretory system+++Digestive system+++Neurodegenerative disease+++Substance dependence+++Infectious disease: bacterial+++Infect…
48340	'GstD7'	mRNA	00480///Glutathione metabolism+++00980///Metabolism of xenobiotics by cytochrome P450+++00982///Drug metabolism - cytochrome P450+++00983///Drug metabolism - other enzymes+++01524///Platinum drug resistance+++04212///Longevity regulating pathway - worm+++05200///Pathways in cancer+++05204///Chemical carcinogenesis - DNA adducts+++05207///Chemical carcinogenesis - receptor activation+++05208///Che…	Metabolism+++Human Diseases+++Organismal Systems	Metabolism of other amino acids+++Xenobiotics biodegradation and metabolism+++Drug resistance: antineoplastic+++Aging+++Cancer: overview+++Cancer: specific types+++Cardiovascular disease
48973	'Src64B'	mRNA	01521///EGFR tyrosine kinase inhibitor resistance+++01522///Endocrine resistance+++04012///ErbB signaling pathway+++04013///MAPK signaling pathway - fly+++04015///Rap1 signaling pathway+++04062///Chemokine signaling pathway+++04137///Mitophagy - animal+++04144///Endocytosis+++04360///Axon guidance+++04370///VEGF signaling pathway+++04510///Focal adhesion+++04520///Adherens junction+++04530///Tigh…	Human Diseases+++Environmental Information Processing+++Organismal Systems+++Cellular Processes	Drug resistance: antineoplastic+++Signal transduction+++Immune system+++Transport and catabolism+++Development and regeneration+++Cellular community - eukaryotes+++Nervous system+++Sensory system+++Cell motility+++Endocrine system+++Infectious disease: bacterial+++Infectious disease: viral+++Cancer: overview+++Cancer: specific types+++Cardiovascular disease
53502	'Ugt302K1'	mRNA	00040///Pentose and glucuronate interconversions+++00053///Ascorbate and aldarate metabolism+++00140///Steroid hormone biosynthesis+++00830///Retinol metabolism+++00860///Porphyrin metabolism+++00980///Metabolism of xenobiotics by cytochrome P450+++00982///Drug metabolism - cytochrome P450+++00983///Drug metabolism - other enzymes+++01240///Biosynthesis of cofactors+++04976///Bile secretion+++052…	Metabolism+++Organismal Systems+++Human Diseases	Carbohydrate metabolism+++Lipid metabolism+++Metabolism of cofactors and vitamins+++Xenobiotics biodegradation and metabolism+++Global and overview maps+++Digestive system+++Cancer: overview
53504	'Ugt35E1'	mRNA	00040///Pentose and glucuronate interconversions+++00053///Ascorbate and aldarate metabolism+++00140///Steroid hormone biosynthesis+++00830///Retinol metabolism+++00860///Porphyrin metabolism+++00980///Metabolism of xenobiotics by cytochrome P450+++00982///Drug metabolism - cytochrome P450+++00983///Drug metabolism - other enzymes+++01240///Biosynthesis of cofactors+++04976///Bile secretion+++052…	Metabolism+++Organismal Systems+++Human Diseases	Carbohydrate metabolism+++Lipid metabolism+++Metabolism of cofactors and vitamins+++Xenobiotics biodegradation and metabolism+++Global and overview maps+++Digestive system+++Cancer: overview
53507	'Ugt35C1'	mRNA	00040///Pentose and glucuronate interconversions+++00053///Ascorbate and aldarate metabolism+++00140///Steroid hormone biosynthesis+++00830///Retinol metabolism+++00860///Porphyrin metabolism+++00980///Metabolism of xenobiotics by cytochrome P450+++00982///Drug metabolism - cytochrome P450+++00983///Drug metabolism - other enzymes+++01240///Biosynthesis of cofactors+++04976///Bile secretion+++052…	Metabolism+++Organismal Systems+++Human Diseases	Carbohydrate metabolism+++Lipid metabolism+++Metabolism of cofactors and vitamins+++Xenobiotics biodegradation and metabolism+++Global and overview maps+++Digestive system+++Cancer: overview
53511	'Ugt37D1'	mRNA	00040///Pentose and glucuronate interconversions+++00053///Ascorbate and aldarate metabolism+++00140///Steroid hormone biosynthesis+++00830///Retinol metabolism+++00860///Porphyrin metabolism+++00980///Metabolism of xenobiotics by cytochrome P450+++00982///Drug metabolism - cytochrome P450+++00983///Drug metabolism - other enzymes+++01240///Biosynthesis of cofactors+++04976///Bile secretion+++052…	Metabolism+++Organismal Systems+++Human Diseases	Carbohydrate metabolism+++Lipid metabolism+++Metabolism of cofactors and vitamins+++Xenobiotics biodegradation and metabolism+++Global and overview maps+++Digestive system+++Cancer: overview
53513	'Ugt37C2'	mRNA	00040///Pentose and glucuronate interconversions+++00053///Ascorbate and aldarate metabolism+++00140///Steroid hormone biosynthesis+++00830///Retinol metabolism+++00860///Porphyrin metabolism+++00980///Metabolism of xenobiotics by cytochrome P450+++00982///Drug metabolism - cytochrome P450+++00983///Drug metabolism - other enzymes+++01240///Biosynthesis of cofactors+++04976///Bile secretion+++052…	Metabolism+++Organismal Systems+++Human Diseases	Carbohydrate metabolism+++Lipid metabolism+++Metabolism of cofactors and vitamins+++Xenobiotics biodegradation and metabolism+++Global and overview maps+++Digestive system+++Cancer: overview
53558	'wun2'	mRNA	00561///Glycerolipid metabolism+++00564///Glycerophospholipid metabolism+++00565///Ether lipid metabolism+++00600///Sphingolipid metabolism+++04072///Phospholipase D signaling pathway+++04666///Fc gamma R-mediated phagocytosis+++04975///Fat digestion and absorption+++05231///Choline metabolism in cancer	Metabolism+++Environmental Information Processing+++Organismal Systems+++Human Diseases	Lipid metabolism+++Signal transduction+++Immune system+++Digestive system+++Cancer: overview
53584	'Ugt37B1'	mRNA	00040///Pentose and glucuronate interconversions+++00053///Ascorbate and aldarate metabolism+++00140///Steroid hormone biosynthesis+++00830///Retinol metabolism+++00860///Porphyrin metabolism+++00980///Metabolism of xenobiotics by cytochrome P450+++00982///Drug metabolism - cytochrome P450+++00983///Drug metabolism - other enzymes+++01240///Biosynthesis of cofactors+++04976///Bile secretion+++052…	Metabolism+++Organismal Systems+++Human Diseases	Carbohydrate metabolism+++Lipid metabolism+++Metabolism of cofactors and vitamins+++Xenobiotics biodegradation and metabolism+++Global and overview maps+++Digestive system+++Cancer: overview
59178	'Tsp42Ea'	mRNA	04142///Lysosome+++05205///Proteoglycans in cancer	Cellular Processes+++Human Diseases	Transport and catabolism+++Cancer: overview
