# Supplementary material for: Toll signalling controls intestinal regeneration in Drosophila
Source: Development. 2026 Jan 19;153(2):dev204794. doi: 10.1242/dev.204794 (PMC12863300; doi:10.1242/dev.204794)
Supplement: Table S5. Carbohydrate metabolism-related DEGs (esgts/Toll10B vs. esgts/w1118 control) and their functions. [file develop-153-204794-TableS5.xls]

## Sheet: 1740860072770_209eb07db1001
Gene ID	Gene Symbol	Type	KEGG Pathway Term	KEGG Pathway Term Level1	KEGG Pathway Term Level2
31579	'kdn'	mRNA	00020///Citrate cycle (TCA cycle)+++00630///Glyoxylate and dicarboxylate metabolism+++01200///Carbon metabolism+++01210///2-Oxocarboxylic acid metabolism+++01230///Biosynthesis of amino acids	Metabolism	Carbohydrate metabolism+++Global and overview maps
32087	'Gs2'	mRNA	00220///Arginine biosynthesis+++00250///Alanine, aspartate and glutamate metabolism+++00630///Glyoxylate and dicarboxylate metabolism+++00910///Nitrogen metabolism+++01230///Biosynthesis of amino acids+++04217///Necroptosis+++04724///Glutamatergic synapse+++04727///GABAergic synapse	Metabolism+++Cellular Processes+++Organismal Systems	Amino acid metabolism+++Carbohydrate metabolism+++Energy metabolism+++Global and overview maps+++Cell growth and death+++Nervous system
32592	'Had1'	mRNA	00040///Pentose and glucuronate interconversions	Metabolism	Carbohydrate metabolism
32940	'Idh3a'	mRNA	00020///Citrate cycle (TCA cycle)+++01200///Carbon metabolism+++01210///2-Oxocarboxylic acid metabolism+++01230///Biosynthesis of amino acids	Metabolism	Carbohydrate metabolism+++Global and overview maps
33172	'Gs1'	mRNA	00220///Arginine biosynthesis+++00250///Alanine, aspartate and glutamate metabolism+++00630///Glyoxylate and dicarboxylate metabolism+++00910///Nitrogen metabolism+++01230///Biosynthesis of amino acids+++04217///Necroptosis+++04724///Glutamatergic synapse+++04727///GABAergic synapse	Metabolism+++Cellular Processes+++Organismal Systems	Amino acid metabolism+++Carbohydrate metabolism+++Energy metabolism+++Global and overview maps+++Cell growth and death+++Nervous system
33236	'Ipk2'	mRNA	00562///Inositol phosphate metabolism+++04070///Phosphatidylinositol signaling system	Metabolism+++Environmental Information Processing	Carbohydrate metabolism+++Signal transduction
33642	'Tps1'	mRNA	00500///Starch and sucrose metabolism	Metabolism	Carbohydrate metabolism
33839	'Gal'	mRNA	00052///Galactose metabolism+++00511///Other glycan degradation+++00531///Glycosaminoglycan degradation+++00600///Sphingolipid metabolism+++00604///Glycosphingolipid biosynthesis - ganglio series+++04142///Lysosome	Metabolism+++Cellular Processes	Carbohydrate metabolism+++Glycan biosynthesis and metabolism+++Lipid metabolism+++Transport and catabolism
35105	'Ugt301D1'	mRNA	00040///Pentose and glucuronate interconversions+++00053///Ascorbate and aldarate metabolism+++00140///Steroid hormone biosynthesis+++00830///Retinol metabolism+++00860///Porphyrin metabolism+++00980///Metabolism of xenobiotics by cytochrome P450+++00982///Drug metabolism - cytochrome P450+++00983///Drug metabolism - other enzymes+++01240///Biosynthesis of cofactors+++04976///Bile secretion+++052…	Metabolism+++Organismal Systems+++Human Diseases	Carbohydrate metabolism+++Lipid metabolism+++Metabolism of cofactors and vitamins+++Xenobiotics biodegradation and metabolism+++Global and overview maps+++Digestive system+++Cancer: overview
35671	'Inos'	mRNA	00562///Inositol phosphate metabolism	Metabolism	Carbohydrate metabolism
35923	'Pgm2a'	mRNA	00010///Glycolysis / Gluconeogenesis+++00030///Pentose phosphate pathway+++00052///Galactose metabolism+++00230///Purine metabolism+++00500///Starch and sucrose metabolism+++00520///Amino sugar and nucleotide sugar metabolism+++01250///Biosynthesis of nucleotide sugars	Metabolism	Carbohydrate metabolism+++Nucleotide metabolism+++Global and overview maps
37028	'CG5009'	mRNA	00071///Fatty acid degradation+++00410///beta-Alanine metabolism+++00592///alpha-Linolenic acid metabolism+++00640///Propanoate metabolism+++01040///Biosynthesis of unsaturated fatty acids+++01200///Carbon metabolism+++01212///Fatty acid metabolism+++03320///PPAR signaling pathway+++04024///cAMP signaling pathway+++04146///Peroxisome+++04936///Alcoholic liver disease	Metabolism+++Organismal Systems+++Environmental Information Processing+++Cellular Processes+++Human Diseases	Lipid metabolism+++Metabolism of other amino acids+++Carbohydrate metabolism+++Global and overview maps+++Endocrine system+++Signal transduction+++Transport and catabolism+++Endocrine and metabolic disease
37228	'SdhA'	mRNA	00020///Citrate cycle (TCA cycle)+++00190///Oxidative phosphorylation+++01200///Carbon metabolism+++04714///Thermogenesis+++04932///Non-alcoholic fatty liver disease+++05010///Alzheimer disease+++05012///Parkinson disease+++05014///Amyotrophic lateral sclerosis+++05016///Huntington disease+++05020///Prion disease+++05022///Pathways of neurodegeneration - multiple diseases+++05208///Chemical carci…	Metabolism+++Organismal Systems+++Human Diseases	Carbohydrate metabolism+++Energy metabolism+++Global and overview maps+++Environmental adaptation+++Endocrine and metabolic disease+++Neurodegenerative disease+++Cancer: overview+++Cardiovascular disease
37390	'Cht8'	mRNA	00520///Amino sugar and nucleotide sugar metabolism	Metabolism	Carbohydrate metabolism
37435	'CG9485'	mRNA	00500///Starch and sucrose metabolism	Metabolism	Carbohydrate metabolism
37445	'Acox57D-p'	mRNA	00071///Fatty acid degradation+++00410///beta-Alanine metabolism+++00592///alpha-Linolenic acid metabolism+++00640///Propanoate metabolism+++01040///Biosynthesis of unsaturated fatty acids+++01200///Carbon metabolism+++01212///Fatty acid metabolism+++03320///PPAR signaling pathway+++04024///cAMP signaling pathway+++04146///Peroxisome+++04936///Alcoholic liver disease	Metabolism+++Organismal Systems+++Environmental Information Processing+++Cellular Processes+++Human Diseases	Lipid metabolism+++Metabolism of other amino acids+++Carbohydrate metabolism+++Global and overview maps+++Endocrine system+++Signal transduction+++Transport and catabolism+++Endocrine and metabolic disease
37446	'Acox57D-d'	mRNA	00071///Fatty acid degradation+++00410///beta-Alanine metabolism+++00592///alpha-Linolenic acid metabolism+++00640///Propanoate metabolism+++01040///Biosynthesis of unsaturated fatty acids+++01200///Carbon metabolism+++01212///Fatty acid metabolism+++03320///PPAR signaling pathway+++04024///cAMP signaling pathway+++04146///Peroxisome+++04936///Alcoholic liver disease	Metabolism+++Organismal Systems+++Environmental Information Processing+++Cellular Processes+++Human Diseases	Lipid metabolism+++Metabolism of other amino acids+++Carbohydrate metabolism+++Global and overview maps+++Endocrine system+++Signal transduction+++Transport and catabolism+++Endocrine and metabolic disease
38223	'Cht2'	mRNA	00520///Amino sugar and nucleotide sugar metabolism	Metabolism	Carbohydrate metabolism
39841	'Mipp1'	mRNA	00010///Glycolysis / Gluconeogenesis+++00562///Inositol phosphate metabolism	Metabolism	Carbohydrate metabolism
39899	'Nc73EF'	mRNA	00020///Citrate cycle (TCA cycle)+++01200///Carbon metabolism	Metabolism	Carbohydrate metabolism+++Global and overview maps
40406	'CG32444'	mRNA	00010///Glycolysis / Gluconeogenesis+++00052///Galactose metabolism	Metabolism	Carbohydrate metabolism
40670	'Pi4KIIalpha'	mRNA	00562///Inositol phosphate metabolism+++04070///Phosphatidylinositol signaling system	Metabolism+++Environmental Information Processing	Carbohydrate metabolism+++Signal transduction
40836	'Sodh-1'	mRNA	00040///Pentose and glucuronate interconversions+++00051///Fructose and mannose metabolism	Metabolism	Carbohydrate metabolism
41574	'Ugt37A3'	mRNA	00040///Pentose and glucuronate interconversions+++00053///Ascorbate and aldarate metabolism+++00140///Steroid hormone biosynthesis+++00830///Retinol metabolism+++00860///Porphyrin metabolism+++00980///Metabolism of xenobiotics by cytochrome P450+++00982///Drug metabolism - cytochrome P450+++00983///Drug metabolism - other enzymes+++01240///Biosynthesis of cofactors+++04976///Bile secretion+++052…	Metabolism+++Organismal Systems+++Human Diseases	Carbohydrate metabolism+++Lipid metabolism+++Metabolism of cofactors and vitamins+++Xenobiotics biodegradation and metabolism+++Global and overview maps+++Digestive system+++Cancer: overview
41687	'Cht5'	mRNA	00520///Amino sugar and nucleotide sugar metabolism	Metabolism	Carbohydrate metabolism
42185	'Mdh2'	mRNA	00020///Citrate cycle (TCA cycle)+++00270///Cysteine and methionine metabolism+++00620///Pyruvate metabolism+++00630///Glyoxylate and dicarboxylate metabolism+++01200///Carbon metabolism	Metabolism	Carbohydrate metabolism+++Amino acid metabolism+++Global and overview maps
44149	'mAcon1'	mRNA	00020///Citrate cycle (TCA cycle)+++00630///Glyoxylate and dicarboxylate metabolism+++01200///Carbon metabolism+++01210///2-Oxocarboxylic acid metabolism+++01230///Biosynthesis of amino acids	Metabolism	Carbohydrate metabolism+++Global and overview maps
45880	'Ldh'	mRNA	00010///Glycolysis / Gluconeogenesis+++00270///Cysteine and methionine metabolism+++00620///Pyruvate metabolism+++00640///Propanoate metabolism+++04066///HIF-1 signaling pathway+++04922///Glucagon signaling pathway+++05230///Central carbon metabolism in cancer	Metabolism+++Environmental Information Processing+++Organismal Systems+++Human Diseases	Carbohydrate metabolism+++Amino acid metabolism+++Signal transduction+++Endocrine system+++Cancer: overview
53502	'Ugt302K1'	mRNA	00040///Pentose and glucuronate interconversions+++00053///Ascorbate and aldarate metabolism+++00140///Steroid hormone biosynthesis+++00830///Retinol metabolism+++00860///Porphyrin metabolism+++00980///Metabolism of xenobiotics by cytochrome P450+++00982///Drug metabolism - cytochrome P450+++00983///Drug metabolism - other enzymes+++01240///Biosynthesis of cofactors+++04976///Bile secretion+++052…	Metabolism+++Organismal Systems+++Human Diseases	Carbohydrate metabolism+++Lipid metabolism+++Metabolism of cofactors and vitamins+++Xenobiotics biodegradation and metabolism+++Global and overview maps+++Digestive system+++Cancer: overview
53504	'Ugt35E1'	mRNA	00040///Pentose and glucuronate interconversions+++00053///Ascorbate and aldarate metabolism+++00140///Steroid hormone biosynthesis+++00830///Retinol metabolism+++00860///Porphyrin metabolism+++00980///Metabolism of xenobiotics by cytochrome P450+++00982///Drug metabolism - cytochrome P450+++00983///Drug metabolism - other enzymes+++01240///Biosynthesis of cofactors+++04976///Bile secretion+++052…	Metabolism+++Organismal Systems+++Human Diseases	Carbohydrate metabolism+++Lipid metabolism+++Metabolism of cofactors and vitamins+++Xenobiotics biodegradation and metabolism+++Global and overview maps+++Digestive system+++Cancer: overview
53507	'Ugt35C1'	mRNA	00040///Pentose and glucuronate interconversions+++00053///Ascorbate and aldarate metabolism+++00140///Steroid hormone biosynthesis+++00830///Retinol metabolism+++00860///Porphyrin metabolism+++00980///Metabolism of xenobiotics by cytochrome P450+++00982///Drug metabolism - cytochrome P450+++00983///Drug metabolism - other enzymes+++01240///Biosynthesis of cofactors+++04976///Bile secretion+++052…	Metabolism+++Organismal Systems+++Human Diseases	Carbohydrate metabolism+++Lipid metabolism+++Metabolism of cofactors and vitamins+++Xenobiotics biodegradation and metabolism+++Global and overview maps+++Digestive system+++Cancer: overview
53511	'Ugt37D1'	mRNA	00040///Pentose and glucuronate interconversions+++00053///Ascorbate and aldarate metabolism+++00140///Steroid hormone biosynthesis+++00830///Retinol metabolism+++00860///Porphyrin metabolism+++00980///Metabolism of xenobiotics by cytochrome P450+++00982///Drug metabolism - cytochrome P450+++00983///Drug metabolism - other enzymes+++01240///Biosynthesis of cofactors+++04976///Bile secretion+++052…	Metabolism+++Organismal Systems+++Human Diseases	Carbohydrate metabolism+++Lipid metabolism+++Metabolism of cofactors and vitamins+++Xenobiotics biodegradation and metabolism+++Global and overview maps+++Digestive system+++Cancer: overview
53513	'Ugt37C2'	mRNA	00040///Pentose and glucuronate interconversions+++00053///Ascorbate and aldarate metabolism+++00140///Steroid hormone biosynthesis+++00830///Retinol metabolism+++00860///Porphyrin metabolism+++00980///Metabolism of xenobiotics by cytochrome P450+++00982///Drug metabolism - cytochrome P450+++00983///Drug metabolism - other enzymes+++01240///Biosynthesis of cofactors+++04976///Bile secretion+++052…	Metabolism+++Organismal Systems+++Human Diseases	Carbohydrate metabolism+++Lipid metabolism+++Metabolism of cofactors and vitamins+++Xenobiotics biodegradation and metabolism+++Global and overview maps+++Digestive system+++Cancer: overview
53584	'Ugt37B1'	mRNA	00040///Pentose and glucuronate interconversions+++00053///Ascorbate and aldarate metabolism+++00140///Steroid hormone biosynthesis+++00830///Retinol metabolism+++00860///Porphyrin metabolism+++00980///Metabolism of xenobiotics by cytochrome P450+++00982///Drug metabolism - cytochrome P450+++00983///Drug metabolism - other enzymes+++01240///Biosynthesis of cofactors+++04976///Bile secretion+++052…	Metabolism+++Organismal Systems+++Human Diseases	Carbohydrate metabolism+++Lipid metabolism+++Metabolism of cofactors and vitamins+++Xenobiotics biodegradation and metabolism+++Global and overview maps+++Digestive system+++Cancer: overview
