# Supplementary material for: Toll signalling controls intestinal regeneration in Drosophila
Source: Development. 2026 Jan 19;153(2):dev204794. doi: 10.1242/dev.204794 (PMC12863300; doi:10.1242/dev.204794)
Supplement: Table S6. Cell growth and death-related DEGs (esgts/Toll10B vs. esgts/w1118 control) and their functions. [file develop-153-204794-TableS6.xls]

## Sheet: 1740857455455_209e888ca1000
Gene ID	Gene Symbol	Type	KEGG Pathway Term	KEGG Pathway Term Level1	KEGG Pathway Term Level2
248194	'Gclm'	mRNA	00270///Cysteine and methionine metabolism+++00480///Glutathione metabolism+++01240///Biosynthesis of cofactors+++04216///Ferroptosis	Metabolism+++Cellular Processes	Amino acid metabolism+++Metabolism of other amino acids+++Global and overview maps+++Cell growth and death
2768677	'p53'	mRNA	04214///Apoptosis - fly+++04391///Hippo signaling pathway - fly+++05206///MicroRNAs in cancer	Cellular Processes+++Environmental Information Processing+++Human Diseases	Cell growth and death+++Signal transduction+++Cancer: overview
2768679	'p38c'	mRNA	01522///Endocrine resistance+++04010///MAPK signaling pathway+++04013///MAPK signaling pathway - fly+++04015///Rap1 signaling pathway+++04068///FoxO signaling pathway+++04071///Sphingolipid signaling pathway+++04114///Oocyte meiosis+++04212///Longevity regulating pathway - worm+++04218///Cellular senescence+++04261///Adrenergic signaling in cardiomyocytes+++04361///Axon regeneration+++04370///VEG…	Human Diseases+++Environmental Information Processing+++Cellular Processes+++Organismal Systems	Drug resistance: antineoplastic+++Signal transduction+++Cell growth and death+++Aging+++Circulatory system+++Development and regeneration+++Cellular community - eukaryotes+++Immune system+++Environmental adaptation+++Nervous system+++Sensory system+++Endocrine system+++Endocrine and metabolic disease+++Neurodegenerative disease+++Infectious disease: bacterial+++Infectious disease: parasitic+++Inf…
31027	'Rbf'	mRNA	04110///Cell cycle+++04218///Cellular senescence+++04350///TGF-beta signaling pathway+++05165///Human papillomavirus infection+++05203///Viral carcinogenesis	Cellular Processes+++Environmental Information Processing+++Human Diseases	Cell growth and death+++Signal transduction+++Infectious disease: viral+++Cancer: overview
31603	'Mcm6'	mRNA	03030///DNA replication+++04110///Cell cycle	Genetic Information Processing+++Cellular Processes	Replication and repair+++Cell growth and death
32008	'Ant2'	mRNA	04020///Calcium signaling pathway+++04022///cGMP-PKG signaling pathway+++04217///Necroptosis+++04218///Cellular senescence+++04613///Neutrophil extracellular trap formation+++05010///Alzheimer disease+++05012///Parkinson disease+++05016///Huntington disease+++05017///Spinocerebellar ataxia+++05020///Prion disease+++05022///Pathways of neurodegeneration - multiple diseases+++05164///Influenza A+++…	Environmental Information Processing+++Cellular Processes+++Organismal Systems+++Human Diseases	Signal transduction+++Cell growth and death+++Immune system+++Neurodegenerative disease+++Infectious disease: viral+++Cancer: overview+++Cardiovascular disease
32087	'Gs2'	mRNA	00220///Arginine biosynthesis+++00250///Alanine, aspartate and glutamate metabolism+++00630///Glyoxylate and dicarboxylate metabolism+++00910///Nitrogen metabolism+++01230///Biosynthesis of amino acids+++04217///Necroptosis+++04724///Glutamatergic synapse+++04727///GABAergic synapse	Metabolism+++Cellular Processes+++Organismal Systems	Amino acid metabolism+++Carbohydrate metabolism+++Energy metabolism+++Global and overview maps+++Cell growth and death+++Nervous system
33172	'Gs1'	mRNA	00220///Arginine biosynthesis+++00250///Alanine, aspartate and glutamate metabolism+++00630///Glyoxylate and dicarboxylate metabolism+++00910///Nitrogen metabolism+++01230///Biosynthesis of amino acids+++04217///Necroptosis+++04724///Glutamatergic synapse+++04727///GABAergic synapse	Metabolism+++Cellular Processes+++Organismal Systems	Amino acid metabolism+++Carbohydrate metabolism+++Energy metabolism+++Global and overview maps+++Cell growth and death+++Nervous system
33203	'Pi3K21B'	mRNA	01521///EGFR tyrosine kinase inhibitor resistance+++01522///Endocrine resistance+++01524///Platinum drug resistance+++04012///ErbB signaling pathway+++04014///Ras signaling pathway+++04015///Rap1 signaling pathway+++04024///cAMP signaling pathway+++04062///Chemokine signaling pathway+++04066///HIF-1 signaling pathway+++04068///FoxO signaling pathway+++04070///Phosphatidylinositol signaling system…	Human Diseases+++Environmental Information Processing+++Organismal Systems+++Cellular Processes	Drug resistance: antineoplastic+++Signal transduction+++Immune system+++Transport and catabolism+++Cell growth and death+++Aging+++Development and regeneration+++Cellular community - eukaryotes+++Nervous system+++Sensory system+++Cell motility+++Endocrine system+++Endocrine and metabolic disease+++Excretory system+++Digestive system+++Neurodegenerative disease+++Infectious disease: bacterial+++In…
33638	'Traf4'	mRNA	04214///Apoptosis - fly+++04657///IL-17 signaling pathway+++05200///Pathways in cancer+++05222///Small cell lung cancer	Cellular Processes+++Organismal Systems+++Human Diseases	Cell growth and death+++Immune system+++Cancer: overview+++Cancer: specific types
33782	'Lam'	mRNA	04210///Apoptosis+++04214///Apoptosis - fly	Cellular Processes	Cell growth and death
34182	'Bace'	mRNA	04071///Sphingolipid signaling pathway+++04140///Autophagy - animal+++04142///Lysosome+++04210///Apoptosis+++04915///Estrogen signaling pathway+++05152///Tuberculosis+++05415///Diabetic cardiomyopathy	Environmental Information Processing+++Cellular Processes+++Organismal Systems+++Human Diseases	Signal transduction+++Transport and catabolism+++Cell growth and death+++Endocrine system+++Infectious disease: bacterial+++Cardiovascular disease
34411	'Cdk1'	mRNA	04110///Cell cycle+++04114///Oocyte meiosis+++04115///p53 signaling pathway+++04218///Cellular senescence+++04540///Gap junction+++04914///Progesterone-mediated oocyte maturation+++05170///Human immunodeficiency virus 1 infection+++05203///Viral carcinogenesis	Cellular Processes+++Organismal Systems+++Human Diseases	Cell growth and death+++Cellular community - eukaryotes+++Endocrine system+++Infectious disease: viral+++Cancer: overview
34969	'cact'	mRNA	04024///cAMP signaling pathway+++04062///Chemokine signaling pathway+++04064///NF-kappa B signaling pathway+++04210///Apoptosis+++04380///Osteoclast differentiation+++04620///Toll-like receptor signaling pathway+++04621///NOD-like receptor signaling pathway+++04622///RIG-I-like receptor signaling pathway+++04623///Cytosolic DNA-sensing pathway+++04624///Toll and Imd signaling pathway+++04625///C-…	Environmental Information Processing+++Organismal Systems+++Cellular Processes+++Human Diseases	Signal transduction+++Immune system+++Cell growth and death+++Development and regeneration+++Nervous system+++Endocrine system+++Endocrine and metabolic disease+++Infectious disease: bacterial+++Infectious disease: parasitic+++Infectious disease: viral+++Cancer: overview+++Cancer: specific types+++Cardiovascular disease
34996	'Cyt-c-p'	mRNA	00190///Oxidative phosphorylation+++01524///Platinum drug resistance+++04115///p53 signaling pathway+++04210///Apoptosis+++04214///Apoptosis - fly+++04215///Apoptosis - multiple species+++04932///Non-alcoholic fatty liver disease+++05010///Alzheimer disease+++05012///Parkinson disease+++05014///Amyotrophic lateral sclerosis+++05016///Huntington disease+++05017///Spinocerebellar ataxia+++05020///P…	Metabolism+++Human Diseases+++Cellular Processes	Energy metabolism+++Drug resistance: antineoplastic+++Cell growth and death+++Endocrine and metabolic disease+++Neurodegenerative disease+++Infectious disease: bacterial+++Infectious disease: parasitic+++Infectious disease: viral+++Cancer: overview+++Cancer: specific types+++Cardiovascular disease
35646	'Gadd45'	mRNA	04010///MAPK signaling pathway+++04064///NF-kappa B signaling pathway+++04068///FoxO signaling pathway+++04110///Cell cycle+++04115///p53 signaling pathway+++04210///Apoptosis+++04218///Cellular senescence+++05169///Epstein-Barr virus infection+++05200///Pathways in cancer+++05202///Transcriptional misregulation in cancer+++05210///Colorectal cancer+++05212///Pancreatic cancer+++05213///Endometri…	Environmental Information Processing+++Cellular Processes+++Human Diseases	Signal transduction+++Cell growth and death+++Infectious disease: viral+++Cancer: overview+++Cancer: specific types
35686	'Orc1'	mRNA	04110///Cell cycle	Cellular Processes	Cell growth and death
36280	'RnrS'	mRNA	00230///Purine metabolism+++00240///Pyrimidine metabolism+++00480///Glutathione metabolism+++00983///Drug metabolism - other enzymes+++04115///p53 signaling pathway	Metabolism+++Cellular Processes	Nucleotide metabolism+++Metabolism of other amino acids+++Xenobiotics biodegradation and metabolism+++Cell growth and death
36615	'LamC'	mRNA	04210///Apoptosis+++04214///Apoptosis - fly	Cellular Processes	Cell growth and death
37290	'PCNA'	mRNA	03030///DNA replication+++03410///Base excision repair+++03420///Nucleotide excision repair+++03430///Mismatch repair+++04110///Cell cycle+++04530///Tight junction+++05161///Hepatitis B	Genetic Information Processing+++Cellular Processes+++Human Diseases	Replication and repair+++Cell growth and death+++Cellular community - eukaryotes+++Infectious disease: viral
37564	'rad50'	mRNA	03440///Homologous recombination+++03450///Non-homologous end-joining+++04218///Cellular senescence	Genetic Information Processing+++Cellular Processes	Replication and repair+++Cell growth and death
3772082	'kay'	mRNA	04013///MAPK signaling pathway - fly+++04214///Apoptosis - fly+++04361///Axon regeneration+++04624///Toll and Imd signaling pathway	Environmental Information Processing+++Cellular Processes+++Organismal Systems	Signal transduction+++Cell growth and death+++Development and regeneration+++Immune system
37729	'Dcp-1'	mRNA	04214///Apoptosis - fly+++04215///Apoptosis - multiple species	Cellular Processes	Cell growth and death
37864	'tamo'	mRNA	04217///Necroptosis	Cellular Processes	Cell growth and death
39340	'CycA'	mRNA	04110///Cell cycle+++04152///AMPK signaling pathway+++04218///Cellular senescence+++04914///Progesterone-mediated oocyte maturation+++05161///Hepatitis B+++05165///Human papillomavirus infection+++05166///Human T-cell leukemia virus 1 infection+++05169///Epstein-Barr virus infection+++05200///Pathways in cancer+++05202///Transcriptional misregulation in cancer+++05203///Viral carcinogenesis+++052…	Cellular Processes+++Environmental Information Processing+++Organismal Systems+++Human Diseases	Cell growth and death+++Signal transduction+++Endocrine system+++Infectious disease: viral+++Cancer: overview+++Cancer: specific types
40232	'polo'	mRNA	04068///FoxO signaling pathway+++04110///Cell cycle+++04114///Oocyte meiosis+++04914///Progesterone-mediated oocyte maturation	Environmental Information Processing+++Cellular Processes+++Organismal Systems	Signal transduction+++Cell growth and death+++Endocrine system
40677	'Rev7'	mRNA	04110///Cell cycle+++04114///Oocyte meiosis+++04914///Progesterone-mediated oocyte maturation+++05100///Bacterial invasion of epithelial cells	Cellular Processes+++Organismal Systems+++Human Diseases	Cell growth and death+++Endocrine system+++Infectious disease: bacterial
40848	'alphaTub84B'	mRNA	04145///Phagosome+++04210///Apoptosis+++04530///Tight junction+++04540///Gap junction+++05010///Alzheimer disease+++05012///Parkinson disease+++05014///Amyotrophic lateral sclerosis+++05016///Huntington disease+++05020///Prion disease+++05022///Pathways of neurodegeneration - multiple diseases+++05130///Pathogenic Escherichia coli infection+++05132///Salmonella infection	Cellular Processes+++Human Diseases	Transport and catabolism+++Cell growth and death+++Cellular community - eukaryotes+++Neurodegenerative disease+++Infectious disease: bacterial
40958	'puc'	mRNA	04010///MAPK signaling pathway+++04013///MAPK signaling pathway - fly+++04214///Apoptosis - fly	Environmental Information Processing+++Cellular Processes	Signal transduction+++Cell growth and death
40973	'Mcm2'	mRNA	03030///DNA replication+++04110///Cell cycle	Genetic Information Processing+++Cellular Processes	Replication and repair+++Cell growth and death
41957	'Akt1'	mRNA	01521///EGFR tyrosine kinase inhibitor resistance+++01522///Endocrine resistance+++01524///Platinum drug resistance+++04010///MAPK signaling pathway+++04012///ErbB signaling pathway+++04014///Ras signaling pathway+++04015///Rap1 signaling pathway+++04022///cGMP-PKG signaling pathway+++04024///cAMP signaling pathway+++04062///Chemokine signaling pathway+++04066///HIF-1 signaling pathway+++04068///…	Human Diseases+++Environmental Information Processing+++Organismal Systems+++Cellular Processes	Drug resistance: antineoplastic+++Signal transduction+++Immune system+++Transport and catabolism+++Cell growth and death+++Aging+++Circulatory system+++Development and regeneration+++Cellular community - eukaryotes+++Nervous system+++Endocrine system+++Endocrine and metabolic disease+++Digestive system+++Neurodegenerative disease+++Infectious disease: bacterial+++Infectious disease: parasitic+++I…
42504	'slmb'	mRNA	04114///Oocyte meiosis+++04120///Ubiquitin mediated proteolysis+++04218///Cellular senescence+++04310///Wnt signaling pathway+++04340///Hedgehog signaling pathway+++04341///Hedgehog signaling pathway - fly+++04390///Hippo signaling pathway+++04624///Toll and Imd signaling pathway+++04710///Circadian rhythm+++05131///Shigellosis+++05170///Human immunodeficiency virus 1 infection	Cellular Processes+++Genetic Information Processing+++Environmental Information Processing+++Organismal Systems+++Human Diseases	Cell growth and death+++Folding, sorting and degradation+++Signal transduction+++Immune system+++Environmental adaptation+++Infectious disease: bacterial+++Infectious disease: viral
42549	'InR'	mRNA	01521///EGFR tyrosine kinase inhibitor resistance+++01522///Endocrine resistance+++04010///MAPK signaling pathway+++04014///Ras signaling pathway+++04015///Rap1 signaling pathway+++04066///HIF-1 signaling pathway+++04068///FoxO signaling pathway+++04114///Oocyte meiosis+++04140///Autophagy - animal+++04144///Endocytosis+++04150///mTOR signaling pathway+++04151///PI3K-Akt signaling pathway+++04152…	Human Diseases+++Environmental Information Processing+++Cellular Processes+++Organismal Systems	Drug resistance: antineoplastic+++Signal transduction+++Cell growth and death+++Transport and catabolism+++Aging+++Cellular community - eukaryotes+++Nervous system+++Endocrine system+++Cancer: overview+++Cancer: specific types
42594	'Fadd'	mRNA	01524///Platinum drug resistance+++04210///Apoptosis+++04215///Apoptosis - multiple species+++04217///Necroptosis+++04620///Toll-like receptor signaling pathway+++04621///NOD-like receptor signaling pathway+++04622///RIG-I-like receptor signaling pathway+++04624///Toll and Imd signaling pathway+++04657///IL-17 signaling pathway+++04668///TNF signaling pathway+++04936///Alcoholic liver disease+++0…	Human Diseases+++Cellular Processes+++Organismal Systems+++Environmental Information Processing	Drug resistance: antineoplastic+++Cell growth and death+++Immune system+++Signal transduction+++Endocrine and metabolic disease+++Neurodegenerative disease+++Infectious disease: bacterial+++Infectious disease: parasitic+++Infectious disease: viral+++Cancer: overview
43164	'Vps2'	mRNA	04144///Endocytosis+++04217///Necroptosis	Cellular Processes	Transport and catabolism+++Cell growth and death
43229	'His2Av'	mRNA	04217///Necroptosis+++04613///Neutrophil extracellular trap formation+++05034///Alcoholism+++05322///Systemic lupus erythematosus	Cellular Processes+++Organismal Systems+++Human Diseases	Cell growth and death+++Immune system+++Substance dependence+++Immune disease
43466	'stg'	mRNA	04010///MAPK signaling pathway+++04110///Cell cycle+++04914///Progesterone-mediated oocyte maturation+++05206///MicroRNAs in cancer	Environmental Information Processing+++Cellular Processes+++Organismal Systems+++Human Diseases	Signal transduction+++Cell growth and death+++Endocrine system+++Cancer: overview
43514	'Drice'	mRNA	04210///Apoptosis+++04214///Apoptosis - fly+++04215///Apoptosis - multiple species+++04668///TNF signaling pathway+++04932///Non-alcoholic fatty liver disease+++05010///Alzheimer disease+++05022///Pathways of neurodegeneration - multiple diseases+++05130///Pathogenic Escherichia coli infection+++05132///Salmonella infection+++05133///Pertussis+++05134///Legionellosis+++05200///Pathways in cancer+…	Cellular Processes+++Environmental Information Processing+++Human Diseases	Cell growth and death+++Signal transduction+++Endocrine and metabolic disease+++Neurodegenerative disease+++Infectious disease: bacterial+++Cancer: overview+++Cardiovascular disease
44259	'nbs'	mRNA	03440///Homologous recombination+++04218///Cellular senescence	Genetic Information Processing+++Cellular Processes	Replication and repair+++Cell growth and death
46068	'Acsl'	mRNA	00061///Fatty acid biosynthesis+++00071///Fatty acid degradation+++01212///Fatty acid metabolism+++03320///PPAR signaling pathway+++04146///Peroxisome+++04216///Ferroptosis+++04714///Thermogenesis+++04920///Adipocytokine signaling pathway	Metabolism+++Organismal Systems+++Cellular Processes	Lipid metabolism+++Global and overview maps+++Endocrine system+++Transport and catabolism+++Cell growth and death+++Environmental adaptation
