# Supplementary material for: Toll signalling controls intestinal regeneration in Drosophila
Source: Development. 2026 Jan 19;153(2):dev204794. doi: 10.1242/dev.204794 (PMC12863300; doi:10.1242/dev.204794)
Supplement: Table S7. Development and regeneration-related DEGs (esgts/Toll10B vs. esgts/w1118 control) and their functions. [file develop-153-204794-TableS7.xls]

## Sheet: 1740861485393_209ec60bad000
Gene ID	Gene Symbol	Type	KEGG Pathway Term	KEGG Pathway Term Level1	KEGG Pathway Term Level2
2768679	'p38c'	mRNA	01522///Endocrine resistance+++04010///MAPK signaling pathway+++04013///MAPK signaling pathway - fly+++04015///Rap1 signaling pathway+++04068///FoxO signaling pathway+++04071///Sphingolipid signaling pathway+++04114///Oocyte meiosis+++04212///Longevity regulating pathway - worm+++04218///Cellular senescence+++04261///Adrenergic signaling in cardiomyocytes+++04361///Axon regeneration+++04370///VEG…	Human Diseases+++Environmental Information Processing+++Cellular Processes+++Organismal Systems	Drug resistance: antineoplastic+++Signal transduction+++Cell growth and death+++Aging+++Circulatory system+++Development and regeneration+++Cellular community - eukaryotes+++Immune system+++Environmental adaptation+++Nervous system+++Sensory system+++Endocrine system+++Endocrine and metabolic disease+++Neurodegenerative disease+++Infectious disease: bacterial+++Infectious disease: parasitic+++Inf…
31554	'sqh'	mRNA	04360///Axon guidance+++04510///Focal adhesion+++04530///Tight junction+++04611///Platelet activation+++04670///Leukocyte transendothelial migration+++04810///Regulation of actin cytoskeleton+++05131///Shigellosis+++05132///Salmonella infection	Organismal Systems+++Cellular Processes+++Human Diseases	Development and regeneration+++Cellular community - eukaryotes+++Immune system+++Cell motility+++Infectious disease: bacterial
318558	'CG31019'	mRNA	04361///Axon regeneration	Organismal Systems	Development and regeneration
32703	'baz'	mRNA	04015///Rap1 signaling pathway+++04062///Chemokine signaling pathway+++04080///Neuroactive ligand-receptor interaction+++04144///Endocytosis+++04360///Axon guidance+++04390///Hippo signaling pathway+++04391///Hippo signaling pathway - fly+++04520///Adherens junction+++04530///Tight junction+++05165///Human papillomavirus infection	Environmental Information Processing+++Organismal Systems+++Cellular Processes+++Human Diseases	Signal transduction+++Immune system+++Signaling molecules and interaction+++Transport and catabolism+++Development and regeneration+++Cellular community - eukaryotes+++Infectious disease: viral
33203	'Pi3K21B'	mRNA	01521///EGFR tyrosine kinase inhibitor resistance+++01522///Endocrine resistance+++01524///Platinum drug resistance+++04012///ErbB signaling pathway+++04014///Ras signaling pathway+++04015///Rap1 signaling pathway+++04024///cAMP signaling pathway+++04062///Chemokine signaling pathway+++04066///HIF-1 signaling pathway+++04068///FoxO signaling pathway+++04070///Phosphatidylinositol signaling system…	Human Diseases+++Environmental Information Processing+++Organismal Systems+++Cellular Processes	Drug resistance: antineoplastic+++Signal transduction+++Immune system+++Transport and catabolism+++Cell growth and death+++Aging+++Development and regeneration+++Cellular community - eukaryotes+++Nervous system+++Sensory system+++Cell motility+++Endocrine system+++Endocrine and metabolic disease+++Excretory system+++Digestive system+++Neurodegenerative disease+++Infectious disease: bacterial+++In…
3355150	'AGO3'	mRNA	04320///Dorso-ventral axis formation	Organismal Systems	Development and regeneration
34521	'piwi'	mRNA	04320///Dorso-ventral axis formation	Organismal Systems	Development and regeneration
34969	'cact'	mRNA	04024///cAMP signaling pathway+++04062///Chemokine signaling pathway+++04064///NF-kappa B signaling pathway+++04210///Apoptosis+++04380///Osteoclast differentiation+++04620///Toll-like receptor signaling pathway+++04621///NOD-like receptor signaling pathway+++04622///RIG-I-like receptor signaling pathway+++04623///Cytosolic DNA-sensing pathway+++04624///Toll and Imd signaling pathway+++04625///C-…	Environmental Information Processing+++Organismal Systems+++Cellular Processes+++Human Diseases	Signal transduction+++Immune system+++Cell growth and death+++Development and regeneration+++Nervous system+++Endocrine system+++Endocrine and metabolic disease+++Infectious disease: bacterial+++Infectious disease: parasitic+++Infectious disease: viral+++Cancer: overview+++Cancer: specific types+++Cardiovascular disease
35190	'Ddc'	mRNA	00350///Tyrosine metabolism+++00360///Phenylalanine metabolism+++00380///Tryptophan metabolism+++04361///Axon regeneration+++04726///Serotonergic synapse+++04728///Dopaminergic synapse+++05030///Cocaine addiction+++05031///Amphetamine addiction+++05034///Alcoholism	Metabolism+++Organismal Systems+++Human Diseases	Amino acid metabolism+++Development and regeneration+++Nervous system+++Substance dependence
36497	'drk'	mRNA	01521///EGFR tyrosine kinase inhibitor resistance+++01522///Endocrine resistance+++04010///MAPK signaling pathway+++04012///ErbB signaling pathway+++04013///MAPK signaling pathway - fly+++04014///Ras signaling pathway+++04062///Chemokine signaling pathway+++04068///FoxO signaling pathway+++04072///Phospholipase D signaling pathway+++04150///mTOR signaling pathway+++04151///PI3K-Akt signaling path…	Human Diseases+++Environmental Information Processing+++Organismal Systems+++Cellular Processes	Drug resistance: antineoplastic+++Signal transduction+++Immune system+++Development and regeneration+++Cellular community - eukaryotes+++Environmental adaptation+++Nervous system+++Endocrine system+++Substance dependence+++Infectious disease: viral+++Cancer: overview+++Cancer: specific types
36775	'Rho1'	mRNA	04014///Ras signaling pathway+++04015///Rap1 signaling pathway+++04022///cGMP-PKG signaling pathway+++04024///cAMP signaling pathway+++04062///Chemokine signaling pathway+++04071///Sphingolipid signaling pathway+++04072///Phospholipase D signaling pathway+++04144///Endocytosis+++04150///mTOR signaling pathway+++04270///Vascular smooth muscle contraction+++04310///Wnt signaling pathway+++04350///T…	Environmental Information Processing+++Organismal Systems+++Cellular Processes+++Human Diseases	Signal transduction+++Immune system+++Transport and catabolism+++Circulatory system+++Development and regeneration+++Cellular community - eukaryotes+++Nervous system+++Cell motility+++Endocrine system+++Digestive system+++Infectious disease: bacterial+++Infectious disease: viral+++Cancer: overview+++Cancer: specific types+++Cardiovascular disease
37201	'ena'	mRNA	04015///Rap1 signaling pathway+++04360///Axon guidance+++04810///Regulation of actin cytoskeleton	Environmental Information Processing+++Organismal Systems+++Cellular Processes	Signal transduction+++Development and regeneration+++Cell motility
3772082	'kay'	mRNA	04013///MAPK signaling pathway - fly+++04214///Apoptosis - fly+++04361///Axon regeneration+++04624///Toll and Imd signaling pathway	Environmental Information Processing+++Cellular Processes+++Organismal Systems	Signal transduction+++Cell growth and death+++Development and regeneration+++Immune system
38168	'rho'	mRNA	04320///Dorso-ventral axis formation	Organismal Systems	Development and regeneration
38765	'Galphai'	mRNA	04015///Rap1 signaling pathway+++04022///cGMP-PKG signaling pathway+++04024///cAMP signaling pathway+++04062///Chemokine signaling pathway+++04071///Sphingolipid signaling pathway+++04261///Adrenergic signaling in cardiomyocytes+++04360///Axon guidance+++04371///Apelin signaling pathway+++04540///Gap junction+++04611///Platelet activation+++04670///Leukocyte transendothelial migration+++04713///C…	Environmental Information Processing+++Organismal Systems+++Cellular Processes+++Human Diseases	Signal transduction+++Immune system+++Circulatory system+++Development and regeneration+++Cellular community - eukaryotes+++Environmental adaptation+++Nervous system+++Endocrine system+++Endocrine and metabolic disease+++Digestive system+++Neurodegenerative disease+++Substance dependence+++Infectious disease: bacterial+++Infectious disease: parasitic+++Infectious disease: viral+++Cancer: overview
40081	'Mkp3'	mRNA	04010///MAPK signaling pathway+++04361///Axon regeneration	Environmental Information Processing+++Organismal Systems	Signal transduction+++Development and regeneration
41957	'Akt1'	mRNA	01521///EGFR tyrosine kinase inhibitor resistance+++01522///Endocrine resistance+++01524///Platinum drug resistance+++04010///MAPK signaling pathway+++04012///ErbB signaling pathway+++04014///Ras signaling pathway+++04015///Rap1 signaling pathway+++04022///cGMP-PKG signaling pathway+++04024///cAMP signaling pathway+++04062///Chemokine signaling pathway+++04066///HIF-1 signaling pathway+++04068///…	Human Diseases+++Environmental Information Processing+++Organismal Systems+++Cellular Processes	Drug resistance: antineoplastic+++Signal transduction+++Immune system+++Transport and catabolism+++Cell growth and death+++Aging+++Circulatory system+++Development and regeneration+++Cellular community - eukaryotes+++Nervous system+++Endocrine system+++Endocrine and metabolic disease+++Digestive system+++Neurodegenerative disease+++Infectious disease: bacterial+++Infectious disease: parasitic+++I…
44039	'Pak'	mRNA	04010///MAPK signaling pathway+++04012///ErbB signaling pathway+++04014///Ras signaling pathway+++04024///cAMP signaling pathway+++04062///Chemokine signaling pathway+++04360///Axon guidance+++04392///Hippo signaling pathway - multiple species+++04510///Focal adhesion+++04625///C-type lectin receptor signaling pathway+++04650///Natural killer cell mediated cytotoxicity+++04660///T cell receptor s…	Environmental Information Processing+++Organismal Systems+++Cellular Processes+++Human Diseases	Signal transduction+++Immune system+++Development and regeneration+++Cellular community - eukaryotes+++Cell motility+++Infectious disease: bacterial+++Infectious disease: viral+++Cancer: overview+++Cancer: specific types
44096	'wit'	mRNA	04060///Cytokine-cytokine receptor interaction+++04350///TGF-beta signaling pathway+++04360///Axon guidance+++04390///Hippo signaling pathway+++04550///Signaling pathways regulating pluripotency of stem cells+++05206///MicroRNAs in cancer+++05418///Fluid shear stress and atherosclerosis	Environmental Information Processing+++Organismal Systems+++Cellular Processes+++Human Diseases	Signaling molecules and interaction+++Signal transduction+++Development and regeneration+++Cellular community - eukaryotes+++Cancer: overview+++Cardiovascular disease
44355	'drl'	mRNA	04310///Wnt signaling pathway+++04360///Axon guidance	Environmental Information Processing+++Organismal Systems	Signal transduction+++Development and regeneration
44885	'mys'	mRNA	04015///Rap1 signaling pathway+++04145///Phagosome+++04151///PI3K-Akt signaling pathway+++04360///Axon guidance+++04510///Focal adhesion+++04512///ECM-receptor interaction+++04514///Cell adhesion molecules+++04530///Tight junction+++04611///Platelet activation+++04670///Leukocyte transendothelial migration+++04810///Regulation of actin cytoskeleton+++05100///Bacterial invasion of epithelial cells…	Environmental Information Processing+++Cellular Processes+++Organismal Systems+++Human Diseases	Signal transduction+++Transport and catabolism+++Development and regeneration+++Cellular community - eukaryotes+++Signaling molecules and interaction+++Immune system+++Cell motility+++Infectious disease: bacterial+++Infectious disease: parasitic+++Infectious disease: viral+++Cancer: overview+++Cancer: specific types+++Cardiovascular disease
48311	'Pkc53E'	mRNA	01521///EGFR tyrosine kinase inhibitor resistance+++04010///MAPK signaling pathway+++04012///ErbB signaling pathway+++04014///Ras signaling pathway+++04015///Rap1 signaling pathway+++04020///Calcium signaling pathway+++04066///HIF-1 signaling pathway+++04070///Phosphatidylinositol signaling system+++04071///Sphingolipid signaling pathway+++04072///Phospholipase D signaling pathway+++04150///mTOR …	Human Diseases+++Environmental Information Processing+++Organismal Systems+++Cellular Processes	Drug resistance: antineoplastic+++Signal transduction+++Circulatory system+++Development and regeneration+++Cellular community - eukaryotes+++Immune system+++Environmental adaptation+++Nervous system+++Sensory system+++Endocrine system+++Endocrine and metabolic disease+++Excretory system+++Digestive system+++Neurodegenerative disease+++Substance dependence+++Infectious disease: bacterial+++Infect…
48973	'Src64B'	mRNA	01521///EGFR tyrosine kinase inhibitor resistance+++01522///Endocrine resistance+++04012///ErbB signaling pathway+++04013///MAPK signaling pathway - fly+++04015///Rap1 signaling pathway+++04062///Chemokine signaling pathway+++04137///Mitophagy - animal+++04144///Endocytosis+++04360///Axon guidance+++04370///VEGF signaling pathway+++04510///Focal adhesion+++04520///Adherens junction+++04530///Tigh…	Human Diseases+++Environmental Information Processing+++Organismal Systems+++Cellular Processes	Drug resistance: antineoplastic+++Signal transduction+++Immune system+++Transport and catabolism+++Development and regeneration+++Cellular community - eukaryotes+++Nervous system+++Sensory system+++Cell motility+++Endocrine system+++Infectious disease: bacterial+++Infectious disease: viral+++Cancer: overview+++Cancer: specific types+++Cardiovascular disease
