# Supplementary material for: Toll signalling controls intestinal regeneration in Drosophila
Source: Development. 2026 Jan 19;153(2):dev204794. doi: 10.1242/dev.204794 (PMC12863300; doi:10.1242/dev.204794)
Supplement: Table S8. Digestion-related DEGs (esgts/Toll10B vs. esgts/w1118 control) and their functions. [file develop-153-204794-TableS8.xls]

## Sheet: 1740860392823_209eb55db5001
Gene ID	Gene Symbol	Type	KEGG Pathway Term	KEGG Pathway Term Level1	KEGG Pathway Term Level2
32397	'sbm'	mRNA	04974///Protein digestion and absorption	Organismal Systems	Digestive system
32694	'CG16700'	mRNA	04974///Protein digestion and absorption	Organismal Systems	Digestive system
32695	'CG4991'	mRNA	04974///Protein digestion and absorption	Organismal Systems	Digestive system
33072	'Npc1b'	mRNA	04142///Lysosome+++04979///Cholesterol metabolism	Cellular Processes+++Organismal Systems	Transport and catabolism+++Digestive system
33203	'Pi3K21B'	mRNA	01521///EGFR tyrosine kinase inhibitor resistance+++01522///Endocrine resistance+++01524///Platinum drug resistance+++04012///ErbB signaling pathway+++04014///Ras signaling pathway+++04015///Rap1 signaling pathway+++04024///cAMP signaling pathway+++04062///Chemokine signaling pathway+++04066///HIF-1 signaling pathway+++04068///FoxO signaling pathway+++04070///Phosphatidylinositol signaling system…	Human Diseases+++Environmental Information Processing+++Organismal Systems+++Cellular Processes	Drug resistance: antineoplastic+++Signal transduction+++Immune system+++Transport and catabolism+++Cell growth and death+++Aging+++Development and regeneration+++Cellular community - eukaryotes+++Nervous system+++Sensory system+++Cell motility+++Endocrine system+++Endocrine and metabolic disease+++Excretory system+++Digestive system+++Neurodegenerative disease+++Infectious disease: bacterial+++In…
33253	'Pkg21D'	mRNA	04022///cGMP-PKG signaling pathway+++04270///Vascular smooth muscle contraction+++04540///Gap junction+++04611///Platelet activation+++04713///Circadian entrainment+++04714///Thermogenesis+++04730///Long-term depression+++04740///Olfactory transduction+++04923///Regulation of lipolysis in adipocytes+++04970///Salivary secretion	Environmental Information Processing+++Organismal Systems+++Cellular Processes	Signal transduction+++Circulatory system+++Cellular community - eukaryotes+++Immune system+++Environmental adaptation+++Nervous system+++Sensory system+++Endocrine system+++Digestive system
33374	'Npc2a'	mRNA	04142///Lysosome+++04979///Cholesterol metabolism	Cellular Processes+++Organismal Systems	Transport and catabolism+++Digestive system
33810	'CG11034'	mRNA	04974///Protein digestion and absorption	Organismal Systems	Digestive system
34148	'CG7627'	mRNA	01523///Antifolate resistance+++02010///ABC transporters+++04024///cAMP signaling pathway+++04976///Bile secretion	Human Diseases+++Environmental Information Processing+++Organismal Systems	Drug resistance: antineoplastic+++Membrane transport+++Signal transduction+++Digestive system
34358	'Npc1a'	mRNA	04142///Lysosome+++04979///Cholesterol metabolism	Cellular Processes+++Organismal Systems	Transport and catabolism+++Digestive system
34450	'Lip4'	mRNA	00100///Steroid biosynthesis+++04142///Lysosome+++04979///Cholesterol metabolism	Metabolism+++Cellular Processes+++Organismal Systems	Lipid metabolism+++Transport and catabolism+++Digestive system
34679	'CG17036'	mRNA	04977///Vitamin digestion and absorption	Organismal Systems	Digestive system
35105	'Ugt301D1'	mRNA	00040///Pentose and glucuronate interconversions+++00053///Ascorbate and aldarate metabolism+++00140///Steroid hormone biosynthesis+++00830///Retinol metabolism+++00860///Porphyrin metabolism+++00980///Metabolism of xenobiotics by cytochrome P450+++00982///Drug metabolism - cytochrome P450+++00983///Drug metabolism - other enzymes+++01240///Biosynthesis of cofactors+++04976///Bile secretion+++052…	Metabolism+++Organismal Systems+++Human Diseases	Carbohydrate metabolism+++Lipid metabolism+++Metabolism of cofactors and vitamins+++Xenobiotics biodegradation and metabolism+++Global and overview maps+++Digestive system+++Cancer: overview
35376	'Nhe2'	mRNA	04964///Proximal tubule bicarbonate reclamation+++04974///Protein digestion and absorption+++04976///Bile secretion+++04978///Mineral absorption	Organismal Systems	Excretory system+++Digestive system
35408	'nrv3'	mRNA	04022///cGMP-PKG signaling pathway+++04024///cAMP signaling pathway+++04260///Cardiac muscle contraction+++04261///Adrenergic signaling in cardiomyocytes+++04911///Insulin secretion+++04918///Thyroid hormone synthesis+++04919///Thyroid hormone signaling pathway+++04925///Aldosterone synthesis and secretion+++04960///Aldosterone-regulated sodium reabsorption+++04961///Endocrine and other factor-re…	Environmental Information Processing+++Organismal Systems	Signal transduction+++Circulatory system+++Endocrine system+++Excretory system+++Digestive system
35718	'CG1941'	mRNA	00561///Glycerolipid metabolism+++04975///Fat digestion and absorption	Metabolism+++Organismal Systems	Lipid metabolism+++Digestive system
35719	'Dgat2'	mRNA	00561///Glycerolipid metabolism+++04975///Fat digestion and absorption	Metabolism+++Organismal Systems	Lipid metabolism+++Digestive system
35720	'CG1946'	mRNA	00561///Glycerolipid metabolism+++04975///Fat digestion and absorption	Metabolism+++Organismal Systems	Lipid metabolism+++Digestive system
36216	'zetaTry'	mRNA	04080///Neuroactive ligand-receptor interaction+++04972///Pancreatic secretion+++04974///Protein digestion and absorption+++05164///Influenza A	Environmental Information Processing+++Organismal Systems+++Human Diseases	Signaling molecules and interaction+++Digestive system+++Infectious disease: viral
36218	'thetaTry'	mRNA	04080///Neuroactive ligand-receptor interaction+++04972///Pancreatic secretion+++04974///Protein digestion and absorption+++05164///Influenza A	Environmental Information Processing+++Organismal Systems+++Human Diseases	Signaling molecules and interaction+++Digestive system+++Infectious disease: viral
36223	'iotaTry'	mRNA	04080///Neuroactive ligand-receptor interaction+++04972///Pancreatic secretion+++04974///Protein digestion and absorption+++05164///Influenza A	Environmental Information Processing+++Organismal Systems+++Human Diseases	Signaling molecules and interaction+++Digestive system+++Infectious disease: viral
36428	'Mdr49'	mRNA	02010///ABC transporters+++04976///Bile secretion+++05206///MicroRNAs in cancer+++05226///Gastric cancer	Environmental Information Processing+++Organismal Systems+++Human Diseases	Membrane transport+++Digestive system+++Cancer: overview+++Cancer: specific types
36582	'Mdr50'	mRNA	02010///ABC transporters+++04976///Bile secretion+++05206///MicroRNAs in cancer+++05226///Gastric cancer	Environmental Information Processing+++Organismal Systems+++Human Diseases	Membrane transport+++Digestive system+++Cancer: overview+++Cancer: specific types
36775	'Rho1'	mRNA	04014///Ras signaling pathway+++04015///Rap1 signaling pathway+++04022///cGMP-PKG signaling pathway+++04024///cAMP signaling pathway+++04062///Chemokine signaling pathway+++04071///Sphingolipid signaling pathway+++04072///Phospholipase D signaling pathway+++04144///Endocytosis+++04150///mTOR signaling pathway+++04270///Vascular smooth muscle contraction+++04310///Wnt signaling pathway+++04350///T…	Environmental Information Processing+++Organismal Systems+++Cellular Processes+++Human Diseases	Signal transduction+++Immune system+++Transport and catabolism+++Circulatory system+++Development and regeneration+++Cellular community - eukaryotes+++Nervous system+++Cell motility+++Endocrine system+++Digestive system+++Infectious disease: bacterial+++Infectious disease: viral+++Cancer: overview+++Cancer: specific types+++Cardiovascular disease
37657	'Fatp2'	mRNA	03320///PPAR signaling pathway+++04931///Insulin resistance+++04975///Fat digestion and absorption	Organismal Systems+++Human Diseases	Endocrine system+++Endocrine and metabolic disease+++Digestive system
37887	'Fatp3'	mRNA	03320///PPAR signaling pathway+++04931///Insulin resistance+++04975///Fat digestion and absorption	Organismal Systems+++Human Diseases	Endocrine system+++Endocrine and metabolic disease+++Digestive system
38407	'ZnT63C'	mRNA	04978///Mineral absorption	Organismal Systems	Digestive system
38725	'CG10226'	mRNA	02010///ABC transporters+++04976///Bile secretion+++05206///MicroRNAs in cancer+++05226///Gastric cancer	Environmental Information Processing+++Organismal Systems+++Human Diseases	Membrane transport+++Digestive system+++Cancer: overview+++Cancer: specific types
38765	'Galphai'	mRNA	04015///Rap1 signaling pathway+++04022///cGMP-PKG signaling pathway+++04024///cAMP signaling pathway+++04062///Chemokine signaling pathway+++04071///Sphingolipid signaling pathway+++04261///Adrenergic signaling in cardiomyocytes+++04360///Axon guidance+++04371///Apelin signaling pathway+++04540///Gap junction+++04611///Platelet activation+++04670///Leukocyte transendothelial migration+++04713///C…	Environmental Information Processing+++Organismal Systems+++Cellular Processes+++Human Diseases	Signal transduction+++Immune system+++Circulatory system+++Development and regeneration+++Cellular community - eukaryotes+++Environmental adaptation+++Nervous system+++Endocrine system+++Endocrine and metabolic disease+++Digestive system+++Neurodegenerative disease+++Substance dependence+++Infectious disease: bacterial+++Infectious disease: parasitic+++Infectious disease: viral+++Cancer: overview
39106	'path'	mRNA	04974///Protein digestion and absorption	Organismal Systems	Digestive system
39124	'CG18179'	mRNA	04972///Pancreatic secretion+++04974///Protein digestion and absorption	Organismal Systems	Digestive system
39410	'Ncc69'	mRNA	04970///Salivary secretion+++04972///Pancreatic secretion+++05110///Vibrio cholerae infection	Organismal Systems+++Human Diseases	Digestive system+++Infectious disease: bacterial
39959	'Jon74E'	mRNA	04972///Pancreatic secretion+++04974///Protein digestion and absorption	Organismal Systems	Digestive system
41307	'CG14694'	mRNA	04977///Vitamin digestion and absorption	Organismal Systems	Digestive system
41428	'ClC-a'	mRNA	04978///Mineral absorption	Organismal Systems	Digestive system
41574	'Ugt37A3'	mRNA	00040///Pentose and glucuronate interconversions+++00053///Ascorbate and aldarate metabolism+++00140///Steroid hormone biosynthesis+++00830///Retinol metabolism+++00860///Porphyrin metabolism+++00980///Metabolism of xenobiotics by cytochrome P450+++00982///Drug metabolism - cytochrome P450+++00983///Drug metabolism - other enzymes+++01240///Biosynthesis of cofactors+++04976///Bile secretion+++052…	Metabolism+++Organismal Systems+++Human Diseases	Carbohydrate metabolism+++Lipid metabolism+++Metabolism of cofactors and vitamins+++Xenobiotics biodegradation and metabolism+++Global and overview maps+++Digestive system+++Cancer: overview
41957	'Akt1'	mRNA	01521///EGFR tyrosine kinase inhibitor resistance+++01522///Endocrine resistance+++01524///Platinum drug resistance+++04010///MAPK signaling pathway+++04012///ErbB signaling pathway+++04014///Ras signaling pathway+++04015///Rap1 signaling pathway+++04022///cGMP-PKG signaling pathway+++04024///cAMP signaling pathway+++04062///Chemokine signaling pathway+++04066///HIF-1 signaling pathway+++04068///…	Human Diseases+++Environmental Information Processing+++Organismal Systems+++Cellular Processes	Drug resistance: antineoplastic+++Signal transduction+++Immune system+++Transport and catabolism+++Cell growth and death+++Aging+++Circulatory system+++Development and regeneration+++Cellular community - eukaryotes+++Nervous system+++Endocrine system+++Endocrine and metabolic disease+++Digestive system+++Neurodegenerative disease+++Infectious disease: bacterial+++Infectious disease: parasitic+++I…
42481	'Calx'	mRNA	04020///Calcium signaling pathway+++04022///cGMP-PKG signaling pathway+++04260///Cardiac muscle contraction+++04261///Adrenergic signaling in cardiomyocytes+++04371///Apelin signaling pathway+++04740///Olfactory transduction+++04961///Endocrine and other factor-regulated calcium reabsorption+++04974///Protein digestion and absorption+++04978///Mineral absorption+++05410///Hypertrophic cardiomyopa…	Environmental Information Processing+++Organismal Systems+++Human Diseases	Signal transduction+++Circulatory system+++Sensory system+++Excretory system+++Digestive system+++Cardiovascular disease
42940	'slo'	mRNA	04022///cGMP-PKG signaling pathway+++04270///Vascular smooth muscle contraction+++04911///Insulin secretion+++04924///Renin secretion+++04970///Salivary secretion+++04972///Pancreatic secretion	Environmental Information Processing+++Organismal Systems	Signal transduction+++Circulatory system+++Endocrine system+++Digestive system
43756	'Rift'	mRNA	04977///Vitamin digestion and absorption	Organismal Systems	Digestive system
44297	'ome'	mRNA	04974///Protein digestion and absorption	Organismal Systems	Digestive system
48311	'Pkc53E'	mRNA	01521///EGFR tyrosine kinase inhibitor resistance+++04010///MAPK signaling pathway+++04012///ErbB signaling pathway+++04014///Ras signaling pathway+++04015///Rap1 signaling pathway+++04020///Calcium signaling pathway+++04066///HIF-1 signaling pathway+++04070///Phosphatidylinositol signaling system+++04071///Sphingolipid signaling pathway+++04072///Phospholipase D signaling pathway+++04150///mTOR …	Human Diseases+++Environmental Information Processing+++Organismal Systems+++Cellular Processes	Drug resistance: antineoplastic+++Signal transduction+++Circulatory system+++Development and regeneration+++Cellular community - eukaryotes+++Immune system+++Environmental adaptation+++Nervous system+++Sensory system+++Endocrine system+++Endocrine and metabolic disease+++Excretory system+++Digestive system+++Neurodegenerative disease+++Substance dependence+++Infectious disease: bacterial+++Infect…
49080	'epsilonTry'	mRNA	04080///Neuroactive ligand-receptor interaction+++04972///Pancreatic secretion+++04974///Protein digestion and absorption+++05164///Influenza A	Environmental Information Processing+++Organismal Systems+++Human Diseases	Signaling molecules and interaction+++Digestive system+++Infectious disease: viral
53502	'Ugt302K1'	mRNA	00040///Pentose and glucuronate interconversions+++00053///Ascorbate and aldarate metabolism+++00140///Steroid hormone biosynthesis+++00830///Retinol metabolism+++00860///Porphyrin metabolism+++00980///Metabolism of xenobiotics by cytochrome P450+++00982///Drug metabolism - cytochrome P450+++00983///Drug metabolism - other enzymes+++01240///Biosynthesis of cofactors+++04976///Bile secretion+++052…	Metabolism+++Organismal Systems+++Human Diseases	Carbohydrate metabolism+++Lipid metabolism+++Metabolism of cofactors and vitamins+++Xenobiotics biodegradation and metabolism+++Global and overview maps+++Digestive system+++Cancer: overview
53504	'Ugt35E1'	mRNA	00040///Pentose and glucuronate interconversions+++00053///Ascorbate and aldarate metabolism+++00140///Steroid hormone biosynthesis+++00830///Retinol metabolism+++00860///Porphyrin metabolism+++00980///Metabolism of xenobiotics by cytochrome P450+++00982///Drug metabolism - cytochrome P450+++00983///Drug metabolism - other enzymes+++01240///Biosynthesis of cofactors+++04976///Bile secretion+++052…	Metabolism+++Organismal Systems+++Human Diseases	Carbohydrate metabolism+++Lipid metabolism+++Metabolism of cofactors and vitamins+++Xenobiotics biodegradation and metabolism+++Global and overview maps+++Digestive system+++Cancer: overview
53507	'Ugt35C1'	mRNA	00040///Pentose and glucuronate interconversions+++00053///Ascorbate and aldarate metabolism+++00140///Steroid hormone biosynthesis+++00830///Retinol metabolism+++00860///Porphyrin metabolism+++00980///Metabolism of xenobiotics by cytochrome P450+++00982///Drug metabolism - cytochrome P450+++00983///Drug metabolism - other enzymes+++01240///Biosynthesis of cofactors+++04976///Bile secretion+++052…	Metabolism+++Organismal Systems+++Human Diseases	Carbohydrate metabolism+++Lipid metabolism+++Metabolism of cofactors and vitamins+++Xenobiotics biodegradation and metabolism+++Global and overview maps+++Digestive system+++Cancer: overview
53511	'Ugt37D1'	mRNA	00040///Pentose and glucuronate interconversions+++00053///Ascorbate and aldarate metabolism+++00140///Steroid hormone biosynthesis+++00830///Retinol metabolism+++00860///Porphyrin metabolism+++00980///Metabolism of xenobiotics by cytochrome P450+++00982///Drug metabolism - cytochrome P450+++00983///Drug metabolism - other enzymes+++01240///Biosynthesis of cofactors+++04976///Bile secretion+++052…	Metabolism+++Organismal Systems+++Human Diseases	Carbohydrate metabolism+++Lipid metabolism+++Metabolism of cofactors and vitamins+++Xenobiotics biodegradation and metabolism+++Global and overview maps+++Digestive system+++Cancer: overview
53513	'Ugt37C2'	mRNA	00040///Pentose and glucuronate interconversions+++00053///Ascorbate and aldarate metabolism+++00140///Steroid hormone biosynthesis+++00830///Retinol metabolism+++00860///Porphyrin metabolism+++00980///Metabolism of xenobiotics by cytochrome P450+++00982///Drug metabolism - cytochrome P450+++00983///Drug metabolism - other enzymes+++01240///Biosynthesis of cofactors+++04976///Bile secretion+++052…	Metabolism+++Organismal Systems+++Human Diseases	Carbohydrate metabolism+++Lipid metabolism+++Metabolism of cofactors and vitamins+++Xenobiotics biodegradation and metabolism+++Global and overview maps+++Digestive system+++Cancer: overview
53558	'wun2'	mRNA	00561///Glycerolipid metabolism+++00564///Glycerophospholipid metabolism+++00565///Ether lipid metabolism+++00600///Sphingolipid metabolism+++04072///Phospholipase D signaling pathway+++04666///Fc gamma R-mediated phagocytosis+++04975///Fat digestion and absorption+++05231///Choline metabolism in cancer	Metabolism+++Environmental Information Processing+++Organismal Systems+++Human Diseases	Lipid metabolism+++Signal transduction+++Immune system+++Digestive system+++Cancer: overview
53584	'Ugt37B1'	mRNA	00040///Pentose and glucuronate interconversions+++00053///Ascorbate and aldarate metabolism+++00140///Steroid hormone biosynthesis+++00830///Retinol metabolism+++00860///Porphyrin metabolism+++00980///Metabolism of xenobiotics by cytochrome P450+++00982///Drug metabolism - cytochrome P450+++00983///Drug metabolism - other enzymes+++01240///Biosynthesis of cofactors+++04976///Bile secretion+++052…	Metabolism+++Organismal Systems+++Human Diseases	Carbohydrate metabolism+++Lipid metabolism+++Metabolism of cofactors and vitamins+++Xenobiotics biodegradation and metabolism+++Global and overview maps+++Digestive system+++Cancer: overview
