# Supplementary material for: Toll signalling controls intestinal regeneration in Drosophila
Source: Development. 2026 Jan 19;153(2):dev204794. doi: 10.1242/dev.204794 (PMC12863300; doi:10.1242/dev.204794)
Supplement: Table S9. Endocrine-related DEGs (esgts/Toll10B vs. esgts/w1118 control) and their functions. [file develop-153-204794-TableS9.xls]

## Sheet: 1740860331823_209eb46fb5001
Gene ID	Gene Symbol	Type	KEGG Pathway Term	KEGG Pathway Term Level1	KEGG Pathway Term Level2
117369	'Desat1'	mRNA	01040///Biosynthesis of unsaturated fatty acids+++01212///Fatty acid metabolism+++03320///PPAR signaling pathway+++04152///AMPK signaling pathway+++04212///Longevity regulating pathway - worm+++04936///Alcoholic liver disease	Metabolism+++Organismal Systems+++Environmental Information Processing+++Human Diseases	Lipid metabolism+++Global and overview maps+++Endocrine system+++Signal transduction+++Aging+++Endocrine and metabolic disease
2768679	'p38c'	mRNA	01522///Endocrine resistance+++04010///MAPK signaling pathway+++04013///MAPK signaling pathway - fly+++04015///Rap1 signaling pathway+++04068///FoxO signaling pathway+++04071///Sphingolipid signaling pathway+++04114///Oocyte meiosis+++04212///Longevity regulating pathway - worm+++04218///Cellular senescence+++04261///Adrenergic signaling in cardiomyocytes+++04361///Axon regeneration+++04370///VEG…	Human Diseases+++Environmental Information Processing+++Cellular Processes+++Organismal Systems	Drug resistance: antineoplastic+++Signal transduction+++Cell growth and death+++Aging+++Circulatory system+++Development and regeneration+++Cellular community - eukaryotes+++Immune system+++Environmental adaptation+++Nervous system+++Sensory system+++Endocrine system+++Endocrine and metabolic disease+++Neurodegenerative disease+++Infectious disease: bacterial+++Infectious disease: parasitic+++Inf…
32133	'Hsc70-3'	mRNA	03060///Protein export+++04141///Protein processing in endoplasmic reticulum+++04612///Antigen processing and presentation+++04918///Thyroid hormone synthesis+++05012///Parkinson disease+++05014///Amyotrophic lateral sclerosis+++05020///Prion disease+++05022///Pathways of neurodegeneration - multiple diseases+++05417///Lipid and atherosclerosis	Genetic Information Processing+++Organismal Systems+++Human Diseases	Folding, sorting and degradation+++Immune system+++Endocrine system+++Neurodegenerative disease+++Cardiovascular disease
32437	'Lsd-2'	mRNA	03320///PPAR signaling pathway	Organismal Systems	Endocrine system
326133	'CG31343'	mRNA	00480///Glutathione metabolism+++04614///Renin-angiotensin system+++04640///Hematopoietic cell lineage	Metabolism+++Organismal Systems	Metabolism of other amino acids+++Endocrine system+++Immune system
33203	'Pi3K21B'	mRNA	01521///EGFR tyrosine kinase inhibitor resistance+++01522///Endocrine resistance+++01524///Platinum drug resistance+++04012///ErbB signaling pathway+++04014///Ras signaling pathway+++04015///Rap1 signaling pathway+++04024///cAMP signaling pathway+++04062///Chemokine signaling pathway+++04066///HIF-1 signaling pathway+++04068///FoxO signaling pathway+++04070///Phosphatidylinositol signaling system…	Human Diseases+++Environmental Information Processing+++Organismal Systems+++Cellular Processes	Drug resistance: antineoplastic+++Signal transduction+++Immune system+++Transport and catabolism+++Cell growth and death+++Aging+++Development and regeneration+++Cellular community - eukaryotes+++Nervous system+++Sensory system+++Cell motility+++Endocrine system+++Endocrine and metabolic disease+++Excretory system+++Digestive system+++Neurodegenerative disease+++Infectious disease: bacterial+++In…
33253	'Pkg21D'	mRNA	04022///cGMP-PKG signaling pathway+++04270///Vascular smooth muscle contraction+++04540///Gap junction+++04611///Platelet activation+++04713///Circadian entrainment+++04714///Thermogenesis+++04730///Long-term depression+++04740///Olfactory transduction+++04923///Regulation of lipolysis in adipocytes+++04970///Salivary secretion	Environmental Information Processing+++Organismal Systems+++Cellular Processes	Signal transduction+++Circulatory system+++Cellular community - eukaryotes+++Immune system+++Environmental adaptation+++Nervous system+++Sensory system+++Endocrine system+++Digestive system
34182	'Bace'	mRNA	04071///Sphingolipid signaling pathway+++04140///Autophagy - animal+++04142///Lysosome+++04210///Apoptosis+++04915///Estrogen signaling pathway+++05152///Tuberculosis+++05415///Diabetic cardiomyopathy	Environmental Information Processing+++Cellular Processes+++Organismal Systems+++Human Diseases	Signal transduction+++Transport and catabolism+++Cell growth and death+++Endocrine system+++Infectious disease: bacterial+++Cardiovascular disease
34411	'Cdk1'	mRNA	04110///Cell cycle+++04114///Oocyte meiosis+++04115///p53 signaling pathway+++04218///Cellular senescence+++04540///Gap junction+++04914///Progesterone-mediated oocyte maturation+++05170///Human immunodeficiency virus 1 infection+++05203///Viral carcinogenesis	Cellular Processes+++Organismal Systems+++Human Diseases	Cell growth and death+++Cellular community - eukaryotes+++Endocrine system+++Infectious disease: viral+++Cancer: overview
34421	'CG5355'	mRNA	04614///Renin-angiotensin system	Organismal Systems	Endocrine system
34969	'cact'	mRNA	04024///cAMP signaling pathway+++04062///Chemokine signaling pathway+++04064///NF-kappa B signaling pathway+++04210///Apoptosis+++04380///Osteoclast differentiation+++04620///Toll-like receptor signaling pathway+++04621///NOD-like receptor signaling pathway+++04622///RIG-I-like receptor signaling pathway+++04623///Cytosolic DNA-sensing pathway+++04624///Toll and Imd signaling pathway+++04625///C-…	Environmental Information Processing+++Organismal Systems+++Cellular Processes+++Human Diseases	Signal transduction+++Immune system+++Cell growth and death+++Development and regeneration+++Nervous system+++Endocrine system+++Endocrine and metabolic disease+++Infectious disease: bacterial+++Infectious disease: parasitic+++Infectious disease: viral+++Cancer: overview+++Cancer: specific types+++Cardiovascular disease
35085	'Socs36E'	mRNA	04630///JAK-STAT signaling pathway+++04917///Prolactin signaling pathway	Environmental Information Processing+++Organismal Systems	Signal transduction+++Endocrine system
35408	'nrv3'	mRNA	04022///cGMP-PKG signaling pathway+++04024///cAMP signaling pathway+++04260///Cardiac muscle contraction+++04261///Adrenergic signaling in cardiomyocytes+++04911///Insulin secretion+++04918///Thyroid hormone synthesis+++04919///Thyroid hormone signaling pathway+++04925///Aldosterone synthesis and secretion+++04960///Aldosterone-regulated sodium reabsorption+++04961///Endocrine and other factor-re…	Environmental Information Processing+++Organismal Systems	Signal transduction+++Circulatory system+++Endocrine system+++Excretory system+++Digestive system
35588	'Epac'	mRNA	04015///Rap1 signaling pathway+++04024///cAMP signaling pathway+++04072///Phospholipase D signaling pathway+++04261///Adrenergic signaling in cardiomyocytes+++04670///Leukocyte transendothelial migration+++04911///Insulin secretion	Environmental Information Processing+++Organismal Systems	Signal transduction+++Circulatory system+++Immune system+++Endocrine system
35786	'Socs44A'	mRNA	04630///JAK-STAT signaling pathway+++04917///Prolactin signaling pathway	Environmental Information Processing+++Organismal Systems	Signal transduction+++Endocrine system
35931	'alc'	mRNA	04068///FoxO signaling pathway+++04152///AMPK signaling pathway+++04211///Longevity regulating pathway+++04213///Longevity regulating pathway - multiple species+++04371///Apelin signaling pathway+++04530///Tight junction+++04710///Circadian rhythm+++04714///Thermogenesis+++04910///Insulin signaling pathway+++04920///Adipocytokine signaling pathway+++04921///Oxytocin signaling pathway+++04922///Gl…	Environmental Information Processing+++Organismal Systems+++Cellular Processes+++Human Diseases	Signal transduction+++Aging+++Cellular community - eukaryotes+++Environmental adaptation+++Endocrine system+++Endocrine and metabolic disease+++Cardiovascular disease
36497	'drk'	mRNA	01521///EGFR tyrosine kinase inhibitor resistance+++01522///Endocrine resistance+++04010///MAPK signaling pathway+++04012///ErbB signaling pathway+++04013///MAPK signaling pathway - fly+++04014///Ras signaling pathway+++04062///Chemokine signaling pathway+++04068///FoxO signaling pathway+++04072///Phospholipase D signaling pathway+++04150///mTOR signaling pathway+++04151///PI3K-Akt signaling path…	Human Diseases+++Environmental Information Processing+++Organismal Systems+++Cellular Processes	Drug resistance: antineoplastic+++Signal transduction+++Immune system+++Development and regeneration+++Cellular community - eukaryotes+++Environmental adaptation+++Nervous system+++Endocrine system+++Substance dependence+++Infectious disease: viral+++Cancer: overview+++Cancer: specific types
36726	'Flo1'	mRNA	04910///Insulin signaling pathway	Organismal Systems	Endocrine system
36775	'Rho1'	mRNA	04014///Ras signaling pathway+++04015///Rap1 signaling pathway+++04022///cGMP-PKG signaling pathway+++04024///cAMP signaling pathway+++04062///Chemokine signaling pathway+++04071///Sphingolipid signaling pathway+++04072///Phospholipase D signaling pathway+++04144///Endocytosis+++04150///mTOR signaling pathway+++04270///Vascular smooth muscle contraction+++04310///Wnt signaling pathway+++04350///T…	Environmental Information Processing+++Organismal Systems+++Cellular Processes+++Human Diseases	Signal transduction+++Immune system+++Transport and catabolism+++Circulatory system+++Development and regeneration+++Cellular community - eukaryotes+++Nervous system+++Cell motility+++Endocrine system+++Digestive system+++Infectious disease: bacterial+++Infectious disease: viral+++Cancer: overview+++Cancer: specific types+++Cardiovascular disease
37028	'CG5009'	mRNA	00071///Fatty acid degradation+++00410///beta-Alanine metabolism+++00592///alpha-Linolenic acid metabolism+++00640///Propanoate metabolism+++01040///Biosynthesis of unsaturated fatty acids+++01200///Carbon metabolism+++01212///Fatty acid metabolism+++03320///PPAR signaling pathway+++04024///cAMP signaling pathway+++04146///Peroxisome+++04936///Alcoholic liver disease	Metabolism+++Organismal Systems+++Environmental Information Processing+++Cellular Processes+++Human Diseases	Lipid metabolism+++Metabolism of other amino acids+++Carbohydrate metabolism+++Global and overview maps+++Endocrine system+++Signal transduction+++Transport and catabolism+++Endocrine and metabolic disease
37044	'PPO1'	mRNA	00350///Tyrosine metabolism+++04916///Melanogenesis	Metabolism+++Organismal Systems	Amino acid metabolism+++Endocrine system
37289	'Hsl'	mRNA	04024///cAMP signaling pathway+++04152///AMPK signaling pathway+++04371///Apelin signaling pathway+++04714///Thermogenesis+++04910///Insulin signaling pathway+++04923///Regulation of lipolysis in adipocytes+++04925///Aldosterone synthesis and secretion	Environmental Information Processing+++Organismal Systems	Signal transduction+++Environmental adaptation+++Endocrine system
37445	'Acox57D-p'	mRNA	00071///Fatty acid degradation+++00410///beta-Alanine metabolism+++00592///alpha-Linolenic acid metabolism+++00640///Propanoate metabolism+++01040///Biosynthesis of unsaturated fatty acids+++01200///Carbon metabolism+++01212///Fatty acid metabolism+++03320///PPAR signaling pathway+++04024///cAMP signaling pathway+++04146///Peroxisome+++04936///Alcoholic liver disease	Metabolism+++Organismal Systems+++Environmental Information Processing+++Cellular Processes+++Human Diseases	Lipid metabolism+++Metabolism of other amino acids+++Carbohydrate metabolism+++Global and overview maps+++Endocrine system+++Signal transduction+++Transport and catabolism+++Endocrine and metabolic disease
37446	'Acox57D-d'	mRNA	00071///Fatty acid degradation+++00410///beta-Alanine metabolism+++00592///alpha-Linolenic acid metabolism+++00640///Propanoate metabolism+++01040///Biosynthesis of unsaturated fatty acids+++01200///Carbon metabolism+++01212///Fatty acid metabolism+++03320///PPAR signaling pathway+++04024///cAMP signaling pathway+++04146///Peroxisome+++04936///Alcoholic liver disease	Metabolism+++Organismal Systems+++Environmental Information Processing+++Cellular Processes+++Human Diseases	Lipid metabolism+++Metabolism of other amino acids+++Carbohydrate metabolism+++Global and overview maps+++Endocrine system+++Signal transduction+++Transport and catabolism+++Endocrine and metabolic disease
37657	'Fatp2'	mRNA	03320///PPAR signaling pathway+++04931///Insulin resistance+++04975///Fat digestion and absorption	Organismal Systems+++Human Diseases	Endocrine system+++Endocrine and metabolic disease+++Digestive system
3772232	'fabp'	mRNA	03320///PPAR signaling pathway	Organismal Systems	Endocrine system
37887	'Fatp3'	mRNA	03320///PPAR signaling pathway+++04931///Insulin resistance+++04975///Fat digestion and absorption	Organismal Systems+++Human Diseases	Endocrine system+++Endocrine and metabolic disease+++Digestive system
37949	'Mmp1'	mRNA	04668///TNF signaling pathway+++04912///GnRH signaling pathway+++04928///Parathyroid hormone synthesis, secretion and action	Environmental Information Processing+++Organismal Systems	Signal transduction+++Endocrine system
38160	'Ptp61F'	mRNA	04520///Adherens junction+++04910///Insulin signaling pathway+++04931///Insulin resistance+++05208///Chemical carcinogenesis - reactive oxygen species	Cellular Processes+++Organismal Systems+++Human Diseases	Cellular community - eukaryotes+++Endocrine system+++Endocrine and metabolic disease+++Cancer: overview
38746	'ple'	mRNA	00350///Tyrosine metabolism+++00790///Folate biosynthesis+++04728///Dopaminergic synapse+++04917///Prolactin signaling pathway+++05012///Parkinson disease+++05030///Cocaine addiction+++05031///Amphetamine addiction+++05034///Alcoholism	Metabolism+++Organismal Systems+++Human Diseases	Amino acid metabolism+++Metabolism of cofactors and vitamins+++Nervous system+++Endocrine system+++Neurodegenerative disease+++Substance dependence
38765	'Galphai'	mRNA	04015///Rap1 signaling pathway+++04022///cGMP-PKG signaling pathway+++04024///cAMP signaling pathway+++04062///Chemokine signaling pathway+++04071///Sphingolipid signaling pathway+++04261///Adrenergic signaling in cardiomyocytes+++04360///Axon guidance+++04371///Apelin signaling pathway+++04540///Gap junction+++04611///Platelet activation+++04670///Leukocyte transendothelial migration+++04713///C…	Environmental Information Processing+++Organismal Systems+++Cellular Processes+++Human Diseases	Signal transduction+++Immune system+++Circulatory system+++Development and regeneration+++Cellular community - eukaryotes+++Environmental adaptation+++Nervous system+++Endocrine system+++Endocrine and metabolic disease+++Digestive system+++Neurodegenerative disease+++Substance dependence+++Infectious disease: bacterial+++Infectious disease: parasitic+++Infectious disease: viral+++Cancer: overview
39340	'CycA'	mRNA	04110///Cell cycle+++04152///AMPK signaling pathway+++04218///Cellular senescence+++04914///Progesterone-mediated oocyte maturation+++05161///Hepatitis B+++05165///Human papillomavirus infection+++05166///Human T-cell leukemia virus 1 infection+++05169///Epstein-Barr virus infection+++05200///Pathways in cancer+++05202///Transcriptional misregulation in cancer+++05203///Viral carcinogenesis+++052…	Cellular Processes+++Environmental Information Processing+++Organismal Systems+++Human Diseases	Cell growth and death+++Signal transduction+++Endocrine system+++Infectious disease: viral+++Cancer: overview+++Cancer: specific types
40232	'polo'	mRNA	04068///FoxO signaling pathway+++04110///Cell cycle+++04114///Oocyte meiosis+++04914///Progesterone-mediated oocyte maturation	Environmental Information Processing+++Cellular Processes+++Organismal Systems	Signal transduction+++Cell growth and death+++Endocrine system
40677	'Rev7'	mRNA	04110///Cell cycle+++04114///Oocyte meiosis+++04914///Progesterone-mediated oocyte maturation+++05100///Bacterial invasion of epithelial cells	Cellular Processes+++Organismal Systems+++Human Diseases	Cell growth and death+++Endocrine system+++Infectious disease: bacterial
41104	'ATP6AP2'	mRNA	04614///Renin-angiotensin system	Organismal Systems	Endocrine system
41634	'CG8773'	mRNA	04614///Renin-angiotensin system	Organismal Systems	Endocrine system
41957	'Akt1'	mRNA	01521///EGFR tyrosine kinase inhibitor resistance+++01522///Endocrine resistance+++01524///Platinum drug resistance+++04010///MAPK signaling pathway+++04012///ErbB signaling pathway+++04014///Ras signaling pathway+++04015///Rap1 signaling pathway+++04022///cGMP-PKG signaling pathway+++04024///cAMP signaling pathway+++04062///Chemokine signaling pathway+++04066///HIF-1 signaling pathway+++04068///…	Human Diseases+++Environmental Information Processing+++Organismal Systems+++Cellular Processes	Drug resistance: antineoplastic+++Signal transduction+++Immune system+++Transport and catabolism+++Cell growth and death+++Aging+++Circulatory system+++Development and regeneration+++Cellular community - eukaryotes+++Nervous system+++Endocrine system+++Endocrine and metabolic disease+++Digestive system+++Neurodegenerative disease+++Infectious disease: bacterial+++Infectious disease: parasitic+++I…
42549	'InR'	mRNA	01521///EGFR tyrosine kinase inhibitor resistance+++01522///Endocrine resistance+++04010///MAPK signaling pathway+++04014///Ras signaling pathway+++04015///Rap1 signaling pathway+++04066///HIF-1 signaling pathway+++04068///FoxO signaling pathway+++04114///Oocyte meiosis+++04140///Autophagy - animal+++04144///Endocytosis+++04150///mTOR signaling pathway+++04151///PI3K-Akt signaling pathway+++04152…	Human Diseases+++Environmental Information Processing+++Cellular Processes+++Organismal Systems	Drug resistance: antineoplastic+++Signal transduction+++Cell growth and death+++Transport and catabolism+++Aging+++Cellular community - eukaryotes+++Nervous system+++Endocrine system+++Cancer: overview+++Cancer: specific types
42940	'slo'	mRNA	04022///cGMP-PKG signaling pathway+++04270///Vascular smooth muscle contraction+++04911///Insulin secretion+++04924///Renin secretion+++04970///Salivary secretion+++04972///Pancreatic secretion	Environmental Information Processing+++Organismal Systems	Signal transduction+++Circulatory system+++Endocrine system+++Digestive system
43466	'stg'	mRNA	04010///MAPK signaling pathway+++04110///Cell cycle+++04914///Progesterone-mediated oocyte maturation+++05206///MicroRNAs in cancer	Environmental Information Processing+++Cellular Processes+++Organismal Systems+++Human Diseases	Signal transduction+++Cell growth and death+++Endocrine system+++Cancer: overview
43591	'CG9747'	mRNA	01040///Biosynthesis of unsaturated fatty acids+++01212///Fatty acid metabolism+++03320///PPAR signaling pathway+++04152///AMPK signaling pathway+++04212///Longevity regulating pathway - worm+++04936///Alcoholic liver disease	Metabolism+++Organismal Systems+++Environmental Information Processing+++Human Diseases	Lipid metabolism+++Global and overview maps+++Endocrine system+++Signal transduction+++Aging+++Endocrine and metabolic disease
4379919	'CG17698'	mRNA	04140///Autophagy - animal+++04152///AMPK signaling pathway+++04211///Longevity regulating pathway+++04920///Adipocytokine signaling pathway+++04921///Oxytocin signaling pathway+++04936///Alcoholic liver disease+++05034///Alcoholism	Cellular Processes+++Environmental Information Processing+++Organismal Systems+++Human Diseases	Transport and catabolism+++Signal transduction+++Aging+++Endocrine system+++Endocrine and metabolic disease+++Substance dependence
44117	'bgm'	mRNA	00061///Fatty acid biosynthesis+++00071///Fatty acid degradation+++01212///Fatty acid metabolism+++03320///PPAR signaling pathway+++04920///Adipocytokine signaling pathway	Metabolism+++Organismal Systems	Lipid metabolism+++Global and overview maps+++Endocrine system
44920	'Hsp70Ab'	mRNA	03040///Spliceosome+++04010///MAPK signaling pathway+++04141///Protein processing in endoplasmic reticulum+++04144///Endocytosis+++04213///Longevity regulating pathway - multiple species+++04612///Antigen processing and presentation+++04915///Estrogen signaling pathway+++05020///Prion disease+++05134///Legionellosis+++05145///Toxoplasmosis+++05162///Measles+++05417///Lipid and atherosclerosis	Genetic Information Processing+++Environmental Information Processing+++Cellular Processes+++Organismal Systems+++Human Diseases	Transcription+++Signal transduction+++Folding, sorting and degradation+++Transport and catabolism+++Aging+++Immune system+++Endocrine system+++Neurodegenerative disease+++Infectious disease: bacterial+++Infectious disease: parasitic+++Infectious disease: viral+++Cardiovascular disease
45880	'Ldh'	mRNA	00010///Glycolysis / Gluconeogenesis+++00270///Cysteine and methionine metabolism+++00620///Pyruvate metabolism+++00640///Propanoate metabolism+++04066///HIF-1 signaling pathway+++04922///Glucagon signaling pathway+++05230///Central carbon metabolism in cancer	Metabolism+++Environmental Information Processing+++Organismal Systems+++Human Diseases	Carbohydrate metabolism+++Amino acid metabolism+++Signal transduction+++Endocrine system+++Cancer: overview
46068	'Acsl'	mRNA	00061///Fatty acid biosynthesis+++00071///Fatty acid degradation+++01212///Fatty acid metabolism+++03320///PPAR signaling pathway+++04146///Peroxisome+++04216///Ferroptosis+++04714///Thermogenesis+++04920///Adipocytokine signaling pathway	Metabolism+++Organismal Systems+++Cellular Processes	Lipid metabolism+++Global and overview maps+++Endocrine system+++Transport and catabolism+++Cell growth and death+++Environmental adaptation
48311	'Pkc53E'	mRNA	01521///EGFR tyrosine kinase inhibitor resistance+++04010///MAPK signaling pathway+++04012///ErbB signaling pathway+++04014///Ras signaling pathway+++04015///Rap1 signaling pathway+++04020///Calcium signaling pathway+++04066///HIF-1 signaling pathway+++04070///Phosphatidylinositol signaling system+++04071///Sphingolipid signaling pathway+++04072///Phospholipase D signaling pathway+++04150///mTOR …	Human Diseases+++Environmental Information Processing+++Organismal Systems+++Cellular Processes	Drug resistance: antineoplastic+++Signal transduction+++Circulatory system+++Development and regeneration+++Cellular community - eukaryotes+++Immune system+++Environmental adaptation+++Nervous system+++Sensory system+++Endocrine system+++Endocrine and metabolic disease+++Excretory system+++Digestive system+++Neurodegenerative disease+++Substance dependence+++Infectious disease: bacterial+++Infect…
48581	'Hsp70Aa'	mRNA	03040///Spliceosome+++04010///MAPK signaling pathway+++04141///Protein processing in endoplasmic reticulum+++04144///Endocytosis+++04213///Longevity regulating pathway - multiple species+++04612///Antigen processing and presentation+++04915///Estrogen signaling pathway+++05020///Prion disease+++05134///Legionellosis+++05145///Toxoplasmosis+++05162///Measles+++05417///Lipid and atherosclerosis	Genetic Information Processing+++Environmental Information Processing+++Cellular Processes+++Organismal Systems+++Human Diseases	Transcription+++Signal transduction+++Folding, sorting and degradation+++Transport and catabolism+++Aging+++Immune system+++Endocrine system+++Neurodegenerative disease+++Infectious disease: bacterial+++Infectious disease: parasitic+++Infectious disease: viral+++Cardiovascular disease
48583	'Hsp70Bc'	mRNA	03040///Spliceosome+++04010///MAPK signaling pathway+++04141///Protein processing in endoplasmic reticulum+++04144///Endocytosis+++04213///Longevity regulating pathway - multiple species+++04612///Antigen processing and presentation+++04915///Estrogen signaling pathway+++05020///Prion disease+++05134///Legionellosis+++05145///Toxoplasmosis+++05162///Measles+++05417///Lipid and atherosclerosis	Genetic Information Processing+++Environmental Information Processing+++Cellular Processes+++Organismal Systems+++Human Diseases	Transcription+++Signal transduction+++Folding, sorting and degradation+++Transport and catabolism+++Aging+++Immune system+++Endocrine system+++Neurodegenerative disease+++Infectious disease: bacterial+++Infectious disease: parasitic+++Infectious disease: viral+++Cardiovascular disease
48973	'Src64B'	mRNA	01521///EGFR tyrosine kinase inhibitor resistance+++01522///Endocrine resistance+++04012///ErbB signaling pathway+++04013///MAPK signaling pathway - fly+++04015///Rap1 signaling pathway+++04062///Chemokine signaling pathway+++04137///Mitophagy - animal+++04144///Endocytosis+++04360///Axon guidance+++04370///VEGF signaling pathway+++04510///Focal adhesion+++04520///Adherens junction+++04530///Tigh…	Human Diseases+++Environmental Information Processing+++Organismal Systems+++Cellular Processes	Drug resistance: antineoplastic+++Signal transduction+++Immune system+++Transport and catabolism+++Development and regeneration+++Cellular community - eukaryotes+++Nervous system+++Sensory system+++Cell motility+++Endocrine system+++Infectious disease: bacterial+++Infectious disease: viral+++Cancer: overview+++Cancer: specific types+++Cardiovascular disease
