# Supplementary material for: Toll signalling controls intestinal regeneration in Drosophila
Source: Development. 2026 Jan 19;153(2):dev204794. doi: 10.1242/dev.204794 (PMC12863300; doi:10.1242/dev.204794)
Supplement: Table S10. Energy metabolism-related DEGs (esgts/Toll10B vs. esgts/w1118 control) and their functions. [file develop-153-204794-TableS10.xls]

## Sheet: 1740860266260_209eb371b7001
Gene ID	Gene Symbol	Type	KEGG Pathway Term	KEGG Pathway Term Level1	KEGG Pathway Term Level2
246397	'sprt'	mRNA	00920///Sulfur metabolism	Metabolism	Energy metabolism
31342	'VhaAC39-1'	mRNA	00190///Oxidative phosphorylation+++04142///Lysosome+++04145///Phagosome+++04721///Synaptic vesicle cycle+++04966///Collecting duct acid secretion+++05110///Vibrio cholerae infection+++05120///Epithelial cell signaling in Helicobacter pylori infection+++05152///Tuberculosis+++05165///Human papillomavirus infection+++05203///Viral carcinogenesis+++05323///Rheumatoid arthritis	Metabolism+++Cellular Processes+++Organismal Systems+++Human Diseases	Energy metabolism+++Transport and catabolism+++Nervous system+++Excretory system+++Infectious disease: bacterial+++Infectious disease: viral+++Cancer: overview+++Immune disease
32087	'Gs2'	mRNA	00220///Arginine biosynthesis+++00250///Alanine, aspartate and glutamate metabolism+++00630///Glyoxylate and dicarboxylate metabolism+++00910///Nitrogen metabolism+++01230///Biosynthesis of amino acids+++04217///Necroptosis+++04724///Glutamatergic synapse+++04727///GABAergic synapse	Metabolism+++Cellular Processes+++Organismal Systems	Amino acid metabolism+++Carbohydrate metabolism+++Energy metabolism+++Global and overview maps+++Cell growth and death+++Nervous system
33172	'Gs1'	mRNA	00220///Arginine biosynthesis+++00250///Alanine, aspartate and glutamate metabolism+++00630///Glyoxylate and dicarboxylate metabolism+++00910///Nitrogen metabolism+++01230///Biosynthesis of amino acids+++04217///Necroptosis+++04724///Glutamatergic synapse+++04727///GABAergic synapse	Metabolism+++Cellular Processes+++Organismal Systems	Amino acid metabolism+++Carbohydrate metabolism+++Energy metabolism+++Global and overview maps+++Cell growth and death+++Nervous system
34587	'Vha100-5'	mRNA	00190///Oxidative phosphorylation+++04142///Lysosome+++04145///Phagosome+++04721///Synaptic vesicle cycle+++04966///Collecting duct acid secretion+++05110///Vibrio cholerae infection+++05120///Epithelial cell signaling in Helicobacter pylori infection+++05152///Tuberculosis+++05165///Human papillomavirus infection+++05323///Rheumatoid arthritis	Metabolism+++Cellular Processes+++Organismal Systems+++Human Diseases	Energy metabolism+++Transport and catabolism+++Nervous system+++Excretory system+++Infectious disease: bacterial+++Infectious disease: viral+++Immune disease
34786	'CAH1'	mRNA	00910///Nitrogen metabolism	Metabolism	Energy metabolism
34996	'Cyt-c-p'	mRNA	00190///Oxidative phosphorylation+++01524///Platinum drug resistance+++04115///p53 signaling pathway+++04210///Apoptosis+++04214///Apoptosis - fly+++04215///Apoptosis - multiple species+++04932///Non-alcoholic fatty liver disease+++05010///Alzheimer disease+++05012///Parkinson disease+++05014///Amyotrophic lateral sclerosis+++05016///Huntington disease+++05017///Spinocerebellar ataxia+++05020///P…	Metabolism+++Human Diseases+++Cellular Processes	Energy metabolism+++Drug resistance: antineoplastic+++Cell growth and death+++Endocrine and metabolic disease+++Neurodegenerative disease+++Infectious disease: bacterial+++Infectious disease: parasitic+++Infectious disease: viral+++Cancer: overview+++Cancer: specific types+++Cardiovascular disease
34997	'VhaSFD'	mRNA	00190///Oxidative phosphorylation+++04142///Lysosome+++04145///Phagosome+++04150///mTOR signaling pathway+++04721///Synaptic vesicle cycle+++05110///Vibrio cholerae infection+++05120///Epithelial cell signaling in Helicobacter pylori infection+++05152///Tuberculosis+++05165///Human papillomavirus infection+++05323///Rheumatoid arthritis	Metabolism+++Cellular Processes+++Environmental Information Processing+++Organismal Systems+++Human Diseases	Energy metabolism+++Transport and catabolism+++Signal transduction+++Nervous system+++Infectious disease: bacterial+++Infectious disease: viral+++Immune disease
35944	'VhaAC45'	mRNA	00190///Oxidative phosphorylation+++04142///Lysosome+++04145///Phagosome+++05110///Vibrio cholerae infection+++05120///Epithelial cell signaling in Helicobacter pylori infection+++05152///Tuberculosis+++05161///Hepatitis B+++05165///Human papillomavirus infection+++05323///Rheumatoid arthritis	Metabolism+++Cellular Processes+++Human Diseases	Energy metabolism+++Transport and catabolism+++Infectious disease: bacterial+++Infectious disease: viral+++Immune disease
36826	'Vha44'	mRNA	00190///Oxidative phosphorylation+++04145///Phagosome+++04150///mTOR signaling pathway+++04721///Synaptic vesicle cycle+++04966///Collecting duct acid secretion+++05110///Vibrio cholerae infection+++05120///Epithelial cell signaling in Helicobacter pylori infection+++05165///Human papillomavirus infection+++05323///Rheumatoid arthritis	Metabolism+++Cellular Processes+++Environmental Information Processing+++Organismal Systems+++Human Diseases	Energy metabolism+++Transport and catabolism+++Signal transduction+++Nervous system+++Excretory system+++Infectious disease: bacterial+++Infectious disease: viral+++Immune disease
37228	'SdhA'	mRNA	00020///Citrate cycle (TCA cycle)+++00190///Oxidative phosphorylation+++01200///Carbon metabolism+++04714///Thermogenesis+++04932///Non-alcoholic fatty liver disease+++05010///Alzheimer disease+++05012///Parkinson disease+++05014///Amyotrophic lateral sclerosis+++05016///Huntington disease+++05020///Prion disease+++05022///Pathways of neurodegeneration - multiple diseases+++05208///Chemical carci…	Metabolism+++Organismal Systems+++Human Diseases	Carbohydrate metabolism+++Energy metabolism+++Global and overview maps+++Environmental adaptation+++Endocrine and metabolic disease+++Neurodegenerative disease+++Cancer: overview+++Cardiovascular disease
39214	'ND-13B'	mRNA	00190///Oxidative phosphorylation+++04714///Thermogenesis+++04723///Retrograde endocannabinoid signaling+++04932///Non-alcoholic fatty liver disease+++05010///Alzheimer disease+++05012///Parkinson disease+++05014///Amyotrophic lateral sclerosis+++05016///Huntington disease+++05020///Prion disease+++05022///Pathways of neurodegeneration - multiple diseases+++05208///Chemical carcinogenesis - react…	Metabolism+++Organismal Systems+++Human Diseases	Energy metabolism+++Environmental adaptation+++Nervous system+++Endocrine and metabolic disease+++Neurodegenerative disease+++Cancer: overview+++Cardiovascular disease
39878	'CG9674'	mRNA	00250///Alanine, aspartate and glutamate metabolism+++00910///Nitrogen metabolism+++01230///Biosynthesis of amino acids	Metabolism	Amino acid metabolism+++Energy metabolism+++Global and overview maps
40679	'Vha26'	mRNA	00190///Oxidative phosphorylation+++04145///Phagosome+++04150///mTOR signaling pathway+++04721///Synaptic vesicle cycle+++04966///Collecting duct acid secretion+++05110///Vibrio cholerae infection+++05120///Epithelial cell signaling in Helicobacter pylori infection+++05165///Human papillomavirus infection+++05323///Rheumatoid arthritis	Metabolism+++Cellular Processes+++Environmental Information Processing+++Organismal Systems+++Human Diseases	Energy metabolism+++Transport and catabolism+++Signal transduction+++Nervous system+++Excretory system+++Infectious disease: bacterial+++Infectious disease: viral+++Immune disease
41238	'CAH7'	mRNA	00910///Nitrogen metabolism	Metabolism	Energy metabolism
41550	'Vha55'	mRNA	00190///Oxidative phosphorylation+++04145///Phagosome+++04150///mTOR signaling pathway+++04721///Synaptic vesicle cycle+++04966///Collecting duct acid secretion+++05110///Vibrio cholerae infection+++05120///Epithelial cell signaling in Helicobacter pylori infection+++05165///Human papillomavirus infection+++05323///Rheumatoid arthritis	Metabolism+++Cellular Processes+++Environmental Information Processing+++Organismal Systems+++Human Diseases	Energy metabolism+++Transport and catabolism+++Signal transduction+++Nervous system+++Excretory system+++Infectious disease: bacterial+++Infectious disease: viral+++Immune disease
41610	'CG7966'	mRNA	00920///Sulfur metabolism	Metabolism	Energy metabolism
42214	'Vha100-4'	mRNA	00190///Oxidative phosphorylation+++04142///Lysosome+++04145///Phagosome+++04721///Synaptic vesicle cycle+++04966///Collecting duct acid secretion+++05110///Vibrio cholerae infection+++05120///Epithelial cell signaling in Helicobacter pylori infection+++05152///Tuberculosis+++05165///Human papillomavirus infection+++05323///Rheumatoid arthritis	Metabolism+++Cellular Processes+++Organismal Systems+++Human Diseases	Energy metabolism+++Transport and catabolism+++Nervous system+++Excretory system+++Infectious disease: bacterial+++Infectious disease: viral+++Immune disease
42341	'Vha13'	mRNA	00190///Oxidative phosphorylation+++04145///Phagosome+++04150///mTOR signaling pathway+++04721///Synaptic vesicle cycle+++04966///Collecting duct acid secretion+++05110///Vibrio cholerae infection+++05120///Epithelial cell signaling in Helicobacter pylori infection+++05165///Human papillomavirus infection+++05323///Rheumatoid arthritis	Metabolism+++Cellular Processes+++Environmental Information Processing+++Organismal Systems+++Human Diseases	Energy metabolism+++Transport and catabolism+++Signal transduction+++Nervous system+++Excretory system+++Infectious disease: bacterial+++Infectious disease: viral+++Immune disease
42739	'VhaAC39-2'	mRNA	00190///Oxidative phosphorylation+++04142///Lysosome+++04145///Phagosome+++04721///Synaptic vesicle cycle+++04966///Collecting duct acid secretion+++05110///Vibrio cholerae infection+++05120///Epithelial cell signaling in Helicobacter pylori infection+++05152///Tuberculosis+++05165///Human papillomavirus infection+++05203///Viral carcinogenesis+++05323///Rheumatoid arthritis	Metabolism+++Cellular Processes+++Organismal Systems+++Human Diseases	Energy metabolism+++Transport and catabolism+++Nervous system+++Excretory system+++Infectious disease: bacterial+++Infectious disease: viral+++Cancer: overview+++Immune disease
43264	'CAH9'	mRNA	00910///Nitrogen metabolism	Metabolism	Energy metabolism
44307	'Vha16-1'	mRNA	00190///Oxidative phosphorylation+++04142///Lysosome+++04145///Phagosome+++04721///Synaptic vesicle cycle+++04966///Collecting duct acid secretion+++05110///Vibrio cholerae infection+++05120///Epithelial cell signaling in Helicobacter pylori infection+++05152///Tuberculosis+++05165///Human papillomavirus infection+++05323///Rheumatoid arthritis	Metabolism+++Cellular Processes+++Organismal Systems+++Human Diseases	Energy metabolism+++Transport and catabolism+++Nervous system+++Excretory system+++Infectious disease: bacterial+++Infectious disease: viral+++Immune disease
44702	'Vha36-1'	mRNA	00190///Oxidative phosphorylation+++04145///Phagosome+++04150///mTOR signaling pathway+++04721///Synaptic vesicle cycle+++04966///Collecting duct acid secretion+++05110///Vibrio cholerae infection+++05120///Epithelial cell signaling in Helicobacter pylori infection+++05165///Human papillomavirus infection+++05323///Rheumatoid arthritis	Metabolism+++Cellular Processes+++Environmental Information Processing+++Organismal Systems+++Human Diseases	Energy metabolism+++Transport and catabolism+++Signal transduction+++Nervous system+++Excretory system+++Infectious disease: bacterial+++Infectious disease: viral+++Immune disease
45012	'Vha68-2'	mRNA	00190///Oxidative phosphorylation+++04145///Phagosome+++04150///mTOR signaling pathway+++04721///Synaptic vesicle cycle+++04966///Collecting duct acid secretion+++05110///Vibrio cholerae infection+++05120///Epithelial cell signaling in Helicobacter pylori infection+++05165///Human papillomavirus infection+++05323///Rheumatoid arthritis	Metabolism+++Cellular Processes+++Environmental Information Processing+++Organismal Systems+++Human Diseases	Energy metabolism+++Transport and catabolism+++Signal transduction+++Nervous system+++Excretory system+++Infectious disease: bacterial+++Infectious disease: viral+++Immune disease
45247	'VhaPPA1-1'	mRNA	00190///Oxidative phosphorylation+++04142///Lysosome+++04145///Phagosome+++04721///Synaptic vesicle cycle+++05110///Vibrio cholerae infection+++05120///Epithelial cell signaling in Helicobacter pylori infection+++05152///Tuberculosis+++05165///Human papillomavirus infection+++05323///Rheumatoid arthritis	Metabolism+++Cellular Processes+++Organismal Systems+++Human Diseases	Energy metabolism+++Transport and catabolism+++Nervous system+++Infectious disease: bacterial+++Infectious disease: viral+++Immune disease
